# Supplementary material for: Evolutionary Analysis of Bile Acid-Conjugating Enzymes Reveals a Complex Duplication and Reciprocal Loss History
Source: Genome Biol Evol. 2019 Oct 31;11(11):3256–68. doi: 10.1093/gbe/evz238 (PMC6934887; doi:10.1093/gbe/evz238)
Supplement: evz238_Supplementary_Data [file evz238_supplementary_data.zip]

Archive with 2 entries (2 files):
- Supplement.pdf
- SupplementaryTables.xlsx
