# Supplementary material for: Evolutionary Analysis of Bile Acid-Conjugating Enzymes Reveals a Complex Duplication and Reciprocal Loss History
Source: Genome Biol Evol. 2019 Oct 31;11(11):3256–68. doi: 10.1093/gbe/evz238 (PMC6934887; doi:10.1093/gbe/evz238)
Supplement: evz238_Supplementary_Data [file evz238_supplementary_data.zip › SupplementaryTables.xlsx]

## Sheet: Table S1
Supplementary Table 1: Species, genome assemblies, conservation of BAAT and BAATP1 and bile acid conjugation profile.
Bile acid data was taken from Hagey, et al. 2010 BMC Evolutionary Biology, 10:133 and from Falany et al. 1997 J. Lipid Res. 38(60).
Assembly (UCSC or NCBI)	Species	Scientific name	Clade	NCBI accession numbers used for mutation validation	BAAT status	BAATP1 status	Bile acid conjugation	BAAT C-terminus	BAATP1 C-terminus	Notes
hg38	Human	Homo sapiens	Homininae		Intact gene with Cys	Gene lost	Glycine, taurine	SQL	SKL
panTro5	Chimp	Pan troglodytes			Intact gene with Cys	Gene lost	Glycine, taurine	SHL	SKL
panPan2	Bonobo	Pan paniscus			Intact gene with Cys	Gene lost	Glycine, taurine	SHL	SKL
gorGor5	Gorilla	Gorilla gorilla			Intact gene with Cys	Gene lost	Glycine, taurine	SQL	SKL
ponAbe2	Orangutan	Pongo pygmaeus abelii	Ponginae	ERR1407287 ERR247212 ERR247213 ERR247214	Intact gene with Cys	Gene lost	Glycine, taurine	SQL	SKL
nomLeu3	Gibbon	Nomascus leucogenys	Hylobatidae	SRR408503 SRR408506	Intact gene with Cys	Gene lost	N/A	SQL	SKL
rheMac8	Rhesus	Macaca mulatta	Cercopithecinae		Intact gene with Cys	Gene lost	Glycine, taurine	SPL	SKL
macFas5	Crab-eating macaque	Macaca fascicularis			Intact gene with Cys	Gene lost	N/A	SPL	SKL
macNem1	Pig-tailed macaque	Macaca nemestrina			Intact gene with Cys	Gene lost	Glycine, taurine	SPL	SKL
papAnu3	Baboon	Papio anubis			Intact gene with Cys	Gene lost	Glycine, taurine	SPL	SKL
manLeu1	Drill	Mandrillus leucophaeus			Intact gene with Cys	Gene lost	Glycine, taurine	SPL	SKL
cerAty1	Sooty mangabey	Cercocebus atys			Intact gene with Cys	Gene lost	Glycine, taurine	SPL	SKL
chlSab2	Green monkey	Chlorocebus sabaeus			Intact gene with Cys	Gene lost	N/A	SPL	SKL
nasLar1	Proboscis monkey	Nasalis larvatu	Colobinae		Intact gene with Cys	Gene lost	N/A	SPL	SKL
rhiRox1	Golden snub-nosed monkey	Rhinopithecus roxellana			Intact gene with Cys	Gene lost	Glycine, taurine	SPL	SKL
rhiBie1	Black snub-nosed monkey	Rhinopithecus bieti			Intact gene with Cys	Gene lost	N/A	SPL	SKL
colAng1	Angolan colobus	Colobus angolensis			Intact gene with Cys	Gene lost	Glycine, taurine	SPL	SKL
GCA_002776525.1 (HLpilTep1)	Ugandan red colobus	Piliocolobus tephrosceles			Intact gene with Cys	Gene lost	Glycine, taurine	SPL	SKL	Angolian colobus has a characterized bile acid conjugation profile
calJac3	Marmoset	Callithrix jacchus	Callitrichinae	DRR036755 DRR036756 DRR036757	Intact gene with Cys	Gene lost	Taurine	SQL	SKL	Callithrix geoffroyi has a characterized bile acid conjugation profile
aotNan1	Ma's night monkey	Aotus nancymaae	Aotus		Intact gene with Cys	Intact gene with Cys	Taurine	SQL	SKL
saiBol1	Squirrel monkey	Saimiri boliviensis	Cebidae	SRR315550 SRR315552 SRR315553 SRR315556 SRR315558 SRR315560 SRR315561 SRR315565	Intact gene with Cys	Gene lost	Taurine	SQL	SEF	Saimiri sciureus has a characterized bile acid conjugation profile
cebCap1	White-faced sapajou	Cebus capucinus		SRR3136934 SRR3136940 SRR3136953 SRR3136956	Intact gene with Cys	Gene lost	N/A	SQL	SKL
tarSyr2	Tarsier	Tarsius syrichta	Tarsiiformes	SRR3502851 SRR3502853 SRR3502857 SRR3502858 SRR3502860 SRR3502862 SRR3502865 SRR3922570 SRR3922573 SRR3922574	Intact gene with Cys	Gene lost	Taurine	SQL	SKL
otoGar3	Bushbaby	Otolemur garnettii	Galagidae		Intact gene with Cys	Intact gene with Cys	Taurine	SQL	SKL
micMur3	Gray mouse lemur	Microcebus murinus	Cheirogaleidae		Intact gene with Cys	Intact gene with Cys	Taurine	SKL	CKL
proCoq1	Coquerel's sifaka	Propithecus coquereli	Indriidae		Intact gene with Cys	Intact gene with Cys	Glycine, taurine	SKL	SKL
galVar1	Malayan flying lemur	Galeopterus variegatus	Dermoptera	SRR3203435 SRR3203436 SRR3203446 SRR3203531 SRR3203543 SRR3203544 SRR3203545 SRR3203562 SRR3203575 SRR3203578 SRR3203584 SRR3203587 SRR3203588 SRR3204299 SRR3204301 SRR3204304 SRR3204307 SRR3204308	Intact gene with Cys	Gene lost	N/A	SQL	SKL
tupChi1	Tree shrew	Tupaia chinensis	Scadentia	SRR516899 SRR516900 SRR516901 SRR516902 SRR516903 SRR516904 SRR516905 SRR516906 SRR516907 SRR516908 SRR516909 SRR516910 SRR516911 SRR516912	Intact gene with Cys	Gene lost	Taurine	SQL	CKL
jacJac1	Lesser Egyptian jerboa	Jaculus jaculus	Dipodoidea		Intact gene with Cys	Cys mutated to Ser	N/A	SQL	NKL
micOch1	Prairie vole	Microtus ochrogaster	Arricolinae		Intact gene with Cys	Intact gene with Cys	N/A	SQL	SKL
criGri1	Chinese hamster	Cricetulus griseus	Cricetinae		Intact gene with Cys	Cys mutated to Ser	N/A	SQL	SKL
mesAur1	Golden hamster	Mesocricetus auratus			Intact gene with Cys	Cys mutated to Ser	N/A	SQL	SKL
perManBai1	Prairie deer mouse	Peromyscus maniculatus bairdii	Neotominae		Intact gene with Cys	Cys mutated to Ser	N/A	SQL	SKL
mm10	Mouse	Mus musculus	Murinae		Intact gene with Cys	Duplicated, the two copies are called Acnat1 and Acnat2. Both have Ser.	Taurine	SQL	SKL/SKL	Based on Falany et al. 1997 (PMID 9215542). Also, Mus musculus castaneus has a characterized bile acid conjugation profile and exhibits only taurine conjugation.
HLmusCar1	Ryukyu mouse	Mus caroli			Intact gene with Cys	Ser containing BAATP1. BAATP1 duplication is a bit uncertain because there are assembly gaps in this locus.	Taurine	SQL	X/SKL	Mus musculus castaneus has a characterized bile acid conjugation profile and exhibits only taurine conjugation.
HLmusPah1	Gairdner's shrewmouse	Mus pahari			Intact gene with Cys	Ser containing BAATP1. BAATP1 duplication is a bit uncertain because there are assembly gaps in this locus.	Taurine	SQL	X/RKL	Mus musculus castaneus has a characterized bile acid conjugation profile and exhibits only taurine conjugation.
rn6	Rat	Rattus norvegicus			Intact gene with Cys	Duplicated, both copies are intact. Both copies with Serine.	Glycine, taurine	SQL	GKL/GKL	Based on Falany et al. 1997 (PMID 9215542)
HLmerUng1	Mongolian gerbil	Meriones unguiculatus	Gerbillinae		Intact gene with Cys	Cys mutated to Ser	N/A	CQL	SKL
nanGal1	Blind mole rat	Nannospalax galili	Spalacidae		Intact gene with Cys	Cys mutated to Ser	N/A	SQL	SKL
HLcasCan1	American beaver	Castor canadensis	Castorimorpha	SRR5160670 SRR5168529 SRR5168530 SRR5168531	Intact gene with Cys	Gene lost	Glycine, taurine	SQL	SKL
HLdipOrd2	Ord's kangaroo rat	Dipodomys ordii		SRR1646420 SRR1646421 SRR1646423	Intact gene with Cys	Gene lost	N/A	SQL	X
hetGla2	Naked mole rat	Heterocephalus glaber	Heterocephalus		Intact gene with Cys	Gene lost	Glycine, taurine	SQP	X
GCA_000743615.1 (HLfukDam1)	Damara mole rat	Fukomys damarensis	Fukomys	SRR960028 SRR960030 SRR960036 SRR960051 SRR960052	Gene lost	Gene lost	N/A	SQL	X	Both BAAT and BAATP1 are lost
cavPor3	Guinea pig	Cavia porcellus	Caviidae		Intact gene with Cys	Gene lost	Glycine, taurine	SQL	X	Based on other caviidae species (Rock cavy, nutria) with a characterized bile acid conjugation profile.
chiLan1	Chinchilla	Chinchilla lanigera	Chinchillidae		Cys mutated to Ser	Gene lost	Taurine	SQL	X
octDeg1	Brush-tailed rat	Octodon degus	Octodontidae		Intact gene with Cys	Uncertain (assembly gaps)	N/A	SLL	X
speTri2	Squirrel	Spermophilus tridecemlineatus	Ictidomys		Cys mutated to Ser	Cys mutated to Ser	Taurine	SQL	GKL
GCA_001458135.1 (HLmarMar1)	Alpine marmot	Marmota marmota	Marmota	ERR3294906	Cys mutated to Ser	Gene lost	N/A	SQL	SKL
oryCun2	Rabbit	Oryctolagus cuniculus	Leporidae		Duplicated, both copies with cystein and are intact	Intact gene with Cys	Glycine, taurine	SQI/SQI	QHL
ochPri3	Pika	Ochotona princeps	Ochotonidae	SRR392069 SRR392070 SRR392071 SRR392072 SRR392073 SRR392074 SRR392075 SRR392076 SRR392077 SRR392078 SRR392079 SRR392080 SRR393550 SRR393551 SRR393554 SRR393555	Intact gene with Cys	Gene lost	N/A	SQI	SKL
vicPac2	Alpaca	Vicugna pacos	Camelidae		Gene lost	Cys mutated to Ser	N/A	X	SKF
GCA_000311805.2 (HLcamFer2)	Wild bactrian camel	Camelus ferus			Gene lost	Cys mutated to Ser	N/A	X	SKF
GCA_000767855.1 (HLcamBac1)	Bactrian camel	Camelus bactrianus			Gene lost	Cys mutated to Ser	N/A	X	SKF
GCA_000767585.1 (HLcamDro1)	Arabian camel	Camelus dromedarius			Gene lost	Cys mutated to Ser	N/A	X	SKF	Has a 1 bp frameshifting insertion in BAATP1 exon 3 close to the C-terminus. However, the protein domain is largely unaffected.
GCA_001922835.1 (HLturTru3)	Dolphin	Tursiops truncatus	Delphinoidea		Gene lost	Cys mutated to Ser	Taurine	SCL	STL
GCA_000331955.2 (HLorcOrc1)	Killer whale	Orcinus orca			Gene lost	Cys mutated to Ser	Taurine	SCL	STL
GCA_002288925.2 (HLdelLeu1)	Beluga whale	Delphinapterus leucas			Gene lost	Cys mutated to Ser	Taurine	SCL	STL	Based on other toothed whales with a characterized bile acid conjugation profile
phyCat1	Sperm whale	Physeter catodon	Physeteroidea		Uncertain (assembly gaps)	Cys mutated to Ser	Taurine	SCL	STL	Trace levels of glycine conjugation
balAcu1	Minke whale	Balaenoptera acutorostrata scammoni	Balaenopteridae	SRR4011112 SRR4011119 SRR893003 SRR901891	Gene lost	Cys mutated to Ser	Taurine	SCL	STL
HLbalMys1	Bowhead whale	Balaena mysticetus	Balaenidae		Cys mutated to Ser	Cys mutated to Ser	Taurine	SCL	STL	Genome assembly downloaded from 'http://alfred.liv.ac.uk/downloads/bowhead_whale/bowhead_whale_scaffolds.zip' on 2018-02-21
GCA_002995585.1 (HLhipAmp1)	Hippo	Hippopotamus amphibius	Hippopotamidae		Cys mutated to Ser	Cys mutated to Ser	Glycine, taurine	SHL	STL
bosTau8	Cow	Bos taurus	Bovinae		Gene lost	Cys mutated to Ser	Glycine, taurine	HHL	STL
GCA_000247795.2 (HLbosInd1)	Zebu cattle	Bos indicus			Gene lost	Cys mutated to Ser	Glycine, taurine	HHL	STL
bisBis1	Bison	Bison bison bison			Gene lost	Cys mutated to Ser	Glycine, taurine	HHL	STL	Bison bonasus and Bison athabascae have a characterized bile acid conjugation profile
bosMut1	Wild yak	Bos mutus			Gene lost	Cys mutated to Ser	Glycine, taurine	HHL	STL
bubBub1	Water buffalo	Bubalus bubalis			Gene lost	Cys mutated to Ser	Glycine, taurine	RHL	STL
GCA_000298735.2 (HLoviAri4)	Domestic sheep	Ovis aries	Caprinae		Gene lost	Cys mutated to Ser	Taurine	SHL	STL
GCA_001039535.1 (HLoviCan1)	Bighorn sheep	Ovis canadensis			Gene lost	Cys mutated to Ser	Taurine	SHL	STL
GCA_001704415.1 (HLcapHir2)	Domestic goat	Capra hircus			Gene lost	Cys mutated to Ser	Taurine	SHL	STL	Capra domesticus has a characterized bile acid conjugation profile
panHod1	Tibetan antelope	Pantholops hodgsonii	Antilopinae		Gene lost	Cys mutated to Ser	N/A	SHL	STL
GCA_002197005.1 (HLcerEla1)	Red deer	Cervus elaphus	Cervidae		Gene lost	Cys mutated to Ser	Glycine, taurine, sulfate	SHL	STL
susScr11	Pig	Sus scrofa	Suinae		Cys mutated to Ser	Duplicated, both copies with Ser	Glycine, taurine	SRF	QSS/STL
GCA_002863925.1 (HLequCab3)	Horse	Equus caballus	Equidae		Intact gene with Cys	Cys mutated to Ser	Glycine, taurine	SQL	GKF	Equus burchelli antiquarum has a characterized bile acid conjugation profile
equPrz1	Przewalski's horse	Equus przewalskii			Intact gene with Cys	Cys mutated to Ser	Glycine, taurine	SQL	GKF
GCA_001305755.1 (HLequAsi1)	Donkey	Equus africanus asinus			Intact gene with Cys	Cys mutated to Ser	Glycine, taurine	SQL	GKF
cerSim1	Rhinoceros	Ceratotherium simum	Rhinocerotidae		Intact gene with Cys	Cys mutated to Ser	Sulfate, taurine	SRL	GKI
GCA_002844835.1 (HLdicSum1)	Sumatran rhinoceros	Dicerorhinus sumatrensis			Intact gene with Cys	Cys mutated to Ser	Sulfate, taurine	SRL	GKI
felCat8	Cat	Felis catus	Felidae		Cys mutated to Ser	Cys mutated to Ser	Taurine	SQL	SKL
panTig1	Amur tiger	Panthera tigris tigris			Cys mutated to Ser	Cys mutated to Ser	Taurine	SQL	SKL
GCA_001857705.1 (HLpanPar1)	Leopard	Panthera pardus			Cys mutated to Ser	Cys mutated to Ser	Taurine	SQL	SKL
canFam3	Dog	Canis lupus familiaris	Canis		Cys mutated to Ser	Cys mutated to Ser	Taurine	SQL	SKL
GCA_001887905.1 (HLlycPic1)	African hunting dog	Lycaon pictus	Lycaon	SRR2971425 SRR7874817 SRR8049198	Gene lost	Cys mutated to Ser	N/A	SQL	SKL	13 other canidaes conjugate taurine only, but the African hunting dog is special in that it lost BAAT
musFur1	Ferret	Mustela putorius furo	Musteloidea	DRR099271 DRR099272 ERR1331680 ERR572130 ERR572164 ERR572200 ERR572254	Gene lost	Cys mutated to Ser	Taurine	SQL	SKL
GCA_002288905.2 (HLenhLut1)	Sea otter	Enhydra lutris		SRR5768046 SRR5768052	Gene lost	Cys mutated to Ser	Taurine	X	SKL
GCA_002007465.1 (HLailFul1)	Lesser panda	Ailurus fulgens		RR2712398 SRR2712418 SRR2712419 SRR2712421 SRR2730309 SRR2740423 SRR2740424 SRR2740425 SRR2741099	Gene lost	Cys mutated to Ser	Taurine	SQL	SKL
ailMel1	Panda	Ailuropoda melanoleuca	Ailuropoda		Cys mutated to Ser	Cys mutated to Ser	Taurine	SQL	KKL
ursMar1	Polar bear	Ursus maritimus	Ursus	SRR518661 SRR518662 SRR518679 SRR518680 SRR518690 SRR518695 SRR518697	Gene lost	Cys mutated to Ser	Taurine	SQL	KKL
odoRosDiv1	Pacific walrus	Odobenus rosmarus divergens	Pinnipedia	ERR2394006 ERR2394007	Gene lost	Cys mutated to Ser	Taurine	SQL	RKL
lepWed1	Weddell seal	Leptonychotes weddellii		SRR314672 SRR314673 SRR332053 SRR353374 SRR353375	Gene lost	Cys mutated to Ser	Taurine	SQL	RKL	Based on other seals (6 from Otariidae family, 3 from Phocidae family) that all conjugate taurine only
neoSch1	Hawaiian monk seal	Neomonachus schauinslandi		no sequencing reads available, but stop codon in second exon is shared with Weddell seal, though not identical (TAG vs TAA)	Gene lost	Cys mutated to Ser	Taurine	SQL	RKL	Based on other seals (6 from Otariidae family, 3 from Phocidae family) that all conjugate taurine only
manPen1	Chinese pangolin	Manis pentadactyla	Pholidota		Gene lost	Cys mutated to Ser	N/A	X	SKL
GCA_001685135.1 (HLmanJav1)	Malayan pangolin	Manis javanica			Gene lost	Cys mutated to Ser	N/A	X	SKL
pteAle1	Black flying-fox	Pteropus alecto	Pteropus		Gene lost	Cys mutated to Ser	N/A	SQL	SQL
GCA_000151845.2 (HLpteVam2)	Megabat	Pteropus vampyrus			Gene lost	Cys mutated to Ser	N/A	SQL	SQL
rouAeg1	Egyptian rousette	Rousettus aegyptiacus	Rousettus		Cys mutated to Ser	Cys mutated to Ser	N/A	SQL	SQL
GCA_001888835.1 (HLrhiSin1)	Chinese rufous horseshoe bat	Rhinolophus sinicus	Rhinolophidae		Gene lost	Cys mutated to Ser	N/A	X	SKL
GCA_001890085.1 (HLhipArm1)	Great roundleaf bat	Hipposideros armiger	Hipposideridae		Gene lost	Cys mutated to Ser	N/A	X	SKL
eptFus1	Big brown bat	Eptesicus fuscus	Eptesicus		Gene lost	Cys mutated to Ser	N/A	X	SQL
myoDav1	Davids myotis bat	Myotis davidii	Myotis		Gene lost	Duplicated, both copies are intact. Both copies with Serine.	N/A	X	SQL/SEL
myoBra1	Brandt's bat	Myotis brandtii			Gene lost	Duplicated, both copies are intact. Both copies with Serine.	N/A	X	SQL/SQL
myoLuc2	Microbat	Myotis lucifugus			Gene lost	Duplicated, both copies are intact. Both copies with Serine.	Taurine	X	SQL/SQL
GCA_001595765.1 (HLminNat1)	Natal long-fingered bat	Miniopterus natalensis	Miniopterus		Gene lost	Cys mutated to Ser	N/A	X	SQL
GCA_002940915.2 (HLdesRot1)	Common vampire bat	Desmodus rotundus	Phyllostomidae		Gene lost	Cys mutated to Ser	Taurine	X	SQL
eriEur2	Hedgehog	Erinaceus europaeus	Eulipotyphla		Gene lost	Cys mutated to Ser	Taurine	X	NKL
sorAra2	Shrew	Sorex araneus			Gene lost	Cys mutated to Ser	N/A	X	SKL
conCri1	Star-nosed mole	Condylura cristata			Gene lost	Cys mutated to Ser	N/A	x	SKL
loxAfr3	African Elephant	Loxodonta africana	Proboscidea		Intact gene with Cys	Intact gene with Cys	Sulfate	SQL	SKL
triMan1	Manatee	Trichechus manatus latirostris	Sirenia	SRR307134 SRR307135 SRR307136 SRR307137 SRR328417 SRR331140	Gene lost	Gene lost	Sulfate	X	X	Both BAAT and BAATP1 are lost
GCA_000152225.2 (HLproCap2)	Rock hyrax	Procavia capensis	Hyracoidea	SRR1580937 SRR1580938 SRR1580940 SRR1580943 SRR1580948	Gene lost	Cys mutated to Ser	Sulfate	SHL	NKL
chrAsi1	Cape golden mole	Chrysochloris asiatica	Chrysochloridea		Intact gene with Cys	Cys mutated to Ser	N/A	SQL	SKL
echTel2	Tenrec	Echinops telfairi	Tenrecomorpha		Intact gene with Cys	Cys mutated to Ser	Taurine	SLL	SQL
eleEdw1	Cape elephant shrew	Elephantulus edwardii	Macroscelididae		Intact gene with Cys	Intact gene with Cys	Taurine	SHL	SKL	Elephantulus rufescens has a characterized bile acid conjugation profile
oryAfe1	Aardvark	Orycteropus afer afer	Tubulodentata		Intact gene with Cys	Intact gene with Cys	Taurine	SHF	GQF
dasNov3	Armadillo	Dasypus novemcinctus	Dasypodidae		Duplicated, both copies are intact. One copy with Cys, another with Ser	Intact gene with Cys	Taurine	GRL/SQL	SKL
GCA_000164785.2 (HLchoHof2)	Sloth	Choloepus hoffmanni	Folivora	NCBI trace archive	Intact gene with Cys	Gene lost	Glycine	SQL	SKL	Other sloths have a characterized bile acid conjugation profile
monDom5	Opossum	Monodelphis domestica	Didelphimorphia		Cys mutated to Ser	Intact gene with Cys	Taurine	SKL	SKL	Different opposums have a characterized bile acid conjugation profile
sarHar1	Tasmanian devil	Sarcophilus harrisii	Dasyuromorphia		Intact gene with Cys	Uncertain (assembly gaps)	Taurine	SKL	SKL	First exon of BAATP1 is unavailable due to assembly gaps, other two exons are intact.
GCA_004115215.1 (HLornAna3)	Platypus	Ornithorhynchus anatinus	Monotremata		Intact gene with Cys	not applicable	Taurine	PKL	not applicable
chrPic2	Painted turtle	Chrysemys picta	Crocodilia		Intact gene with Cys	not applicable	Taurine	SKP	not applicable
allMis1	American alligator	Alligator mississippiensis	Testudinata		Intact gene with Cys	not applicable	Taurine	SKL	not applicable

## Sheet: Table S2
Supplementary Table 2: Analysis of relaxed selection
RELAX estimates a relaxation parameter k (k > 1 indicates intensified selection while k < 1 indicates relaxed selection) and three omega (dN/dS) classes together with the proportion of sites that evolve under these omegas for the foreground (fg) and background (bg).
We did not apply RELAX to BAAT in camel, pangolin, bats, hedgehog and manatee because the gene has large deletions in these species.
Gene	Background	Foreground	P_value	relaxation parameter k	fg_omega1	fg_omega2	fg_omega3	fg_prop1	fg_prop2	fg_prop3	bg_omega1	bg_omega2	bg_omega3	bg_prop1	bg_prop2	bg_prop3
BAAT	Intact BAAT species	Lesser panda	0.473167	0.797941	0.315826	0.418668	3.67468	0.828648	0.0860051	0.0853466	0.120777	1	3.67468	0.781634	0.118285	0.100081
		Sea otter	0.19193	0.645522	0.366596	0.527127	3.78813	0.86099	0.115472	0.0235378	0.106315	1	3.78813	0.759051	0.148316	0.0926322
		Damara mole rat	1	1.00974	0.193772	0.928163	6.4572	0.725547	0.213782	0.0606712	0.176382	1	6.4572	0.750602	0.2054	0.043998
		Rock hyrax	0.000848409	0.394924	0.612	0.664285	5.98387	0.926427	0.0735732	0	0.201405	1	5.98387	0.786488	0.163755	0.0497577
		Pteroptera	0.408717	0.531637	0.404899	1	4.23594	0.79127	0.20873	0	0.0848832	1	4.23594	0.724124	0.198322	0.0775536
		Minke whale	0.722832	0.309364	0.696996	0.871619	5.62993	0.960941	0.0390593	0	0.186955	1	5.62993	0.773678	0.173903	0.0524189
		Bovidae	0.18744	0.638342	0.437602	1	5.28469	0.809212	0.108854	0.0819345	0.22422	1	5.28469	0.833677	0.100477	0.0658457
		Delphinidae	0.0778775	0	1	1	5.30978	0.0943861	0.722993	0.182621	0.22621	1	5.30978	0.836037	0.103542	0.060421
		African hunting dog	0.673449	0.000483756	0.0825463	0.953461	10.9736	0.58943	0.41057	0	0	1	10.9736	0.550995	0.430528	0.0184766
		Ferret	0.269296	0.596962	0.378328	0.400895	4.55039	0.963425	0.0365746	0	0.0472016	1	4.55039	0.672113	0.26514	0.0627467
		Weddel and Hawaian monk seals	0.325951	0.532272	0.443802	0.958668	2.83863	1	0	0	0.125465	0.136715	2.83863	0.0452084	0.793547	0.161244
		Polar bear	1	1.25564	0	0.604351	9.82412	0.644267	0.29645	0.0592831	0	1	9.82412	0.555592	0.42364	0.0207674
		Pacific walrus	0.42331	0.225556	0.330295	1	3.6118	0.777105	0.0844889	0.138406	0.106993	1	3.6118	0.763856	0.136692	0.0994527
BAATP1	Intact BAATP1 species	Colobinae	0.0132589	0.246117	0.630311	0.67122	5.23779	0.0450488	0.954951	0	0	0.224809	5.23779	0.0642999	0.888469	0.0472312
		Sloth	0.670788	1.07624	0.152788	0.176909	3.97852	0.798944	0.144483	0.0565725	0.183412	0.348576	3.97852	0.811121	0.121164	0.0677151
		Alpine marmot	0.0583974	0.283588	0.634867	0.823125	8.06941	1	0	0	0.119359	1	8.06941	0.796565	0.181984	0.0214505
		Beaver, brush-tailed rat	1	0.973029	0.15454	0.9998	6.49538	1	0	0	0.291397	1	6.49538	0.928791	0.0381738	0.0330354
		Marmoset	0.609447	0.81191	0.338342	0.519202	8.3625	0.902128	0.0831865	0.0146856	0.114776	1	8.3625	0.789109	0.190662	0.020229
		White-faced sapajou	0.159788	0.431274	0.522854	0.541988	8.5578	0.957192	0.0330666	0.00974121	0.113053	1	8.5578	0.786019	0.194347	0.0196334
		Cercopithecinae	0.279191	0.32756	0.53559	0.632404	7.93498	0.21677	0.78323	0	0.121912	1	7.93498	0.797987	0.179032	0.0229812
		Flying lemur	1.52959e-10	5.05757e-11	0	1	4.49733	0.12563	0.839436	0.0349335	3.53063e-14	0.216919	4.49733	0.0154165	0.924201	0.0603821
		Naked and damara mole rats and guinea pig	0.00199631	0.40874	0.0728534	0.610792	6.68851	0	1	0	0.271667	1	6.68851	0.909899	0.0581726	0.0319287
		Hominidae	0.586914	0.906103	0.146399	0.988958	5.9112	0.818312	0.181688	0	0.179929	1	5.9112	0.864632	0.096157	0.0392113
		Gibbon	0.0115202	0.626385	0.381653	0.861646	5.12109	0.900912	0.0990878	0	0.210826	1	5.12109	0.922482	0.0278518	0.0496665
		Pika	0.0250793	0.698621	0.127285	1	5.38638	0.570692	0.358354	0.0709543	0.147415	0.706981	5.38638	0.784497	0.170834	0.0446689
		Orangutan	0.465224	0.884092	0	0.81542	5.92402	0.593448	0.406552	0	0.182799	1	5.92402	0.86989	0.090832	0.0392779
		Squirrel monkey	0.471196	0.518267	0.401885	1	7.97603	0.920038	0.0577681	0.0221937	0.12087	1	7.97603	0.798351	0.179976	0.0216729
		Tarsier	0.0382716	0.584263	0.358199	0.398888	9.70357	1	0	0	0.103106	1	9.70357	0.770263	0.212641	0.0170957
		Manatee	0.0213313	0.469661	0.21894	1	5.72732	0.548345	0.451655	0	0.175868	0.994228	5.72732	0.860432	0.0995083	0.0400594
		Tree shrew	0.768842	1.04588	0	1	5.58794	0.683252	0.312393	0.0043555	0.149957	0.694245	5.58794	0.779322	0.177277	0.0434002

## Sheet: Table S3
Supplementary Table 3: Species, genome assemblies and genes used to reconstruct a gene tree of BAAT and ACOT family members
Species	Assembly	Gene	Gene identifier
human	hg38	BAAT	ENSG00000136881
	hg38	ACOT1	ENSG00000184227
	hg38	ACOT2	ENSG00000119673
mouse	mm10	BAAT	ENSMUSG00000039653
	mm10	Acnat1	ENSMUSG00000070985
	mm10	Acnat2	ENSMUSG00000060317
	mm10	ACOT2	ENSMUSG00000021226
pig	susScr11	BAAT	ENSSSCG000000035245
	susScr11	BAATP1 copy 1	ENSSSCG000000005398
	susScr11	BAATP1 copy 2	ENSSSCG000000038171
	susScr11	ACOT1	Genscan Prediction chr7.2821
	susScr11	ACOT2	Genscan Prediction chr7.2822
horse	equCab3	BAAT	CESAR mapping of human BAAT
	equCab3	BAATP1	CESAR mapping of human BAATP1
	equCab3	ACOT1	CESAR mapping of human ACOT1
dog	canFam3	BAAT	ENSCAFG00000023863
	canFam3	BAATP1	ENSCAFG00000002590
	canFam3	ACOT4	ENSCAFG00000023593
elephant	loxAfr3	BAAT	ENSLAFG00000009622
	loxAfr3	BAATP1	ENSLAFG00000029008
	loxAfr3	ACOT4	ENSLAFG00000013639
armadillo	dasNov3	BAAT copy 1	ENSDNOG0000043410
	dasNov3	BAAT copy 2	CESAR mapping of human BAAT
	dasNov3	BAATP1	CESAR mapping of human BAATP1
	dasNov3	ACOT4	ENSDNOG0000035435
opossum	monDom5	BAAT	CESAR mapping of human BAAT
	monDom5	BAATP1	ENSMODG00000014410
	monDom5	ACOT2	ENSMODG00000008452
tasmanian devil	sarHar1	BAAT	ENSSHAG00000012388
	sarHar1	ACOT2	ENSSHAG00000009654
platypus	mOrnAna1.p.v1	BAAT	CESAR mapping of human BAAT
	mOrnAna1.p.v1	ACOT2	CESAR mapping of human ACOT2
	mOrnAna1.p.v1	ACOT4	CESAR mapping of human ACOT4
chicken	galGal5	BAAT (locus 2)	ENSGALG00000040619
	galGal5	ACOT2	ENSGALT00000047068
alligator	allMis1	BAAT	XM_006270592.1
	allMis1	BAAT (locus 2)	XM_006264594.1
	allMis1	ACOT2	XM_006272568.1
turtle	chrPic2	BAAT	CESAR mapping of human BAAT
	chrPic2	BAAT (locus 2)	CESAR mapping of human BAAT
	chrPic2	ACOT1	CESAR mapping of human ACOT1
lizard	anoCar2	BAAT (locus 2)	ENSACAG00000017812
	anoCar2	ACOT1	ENSACAG00000016077
zebrafish	danRer11	ACOT22	ENSDARG00000058945

## Sheet: Table S4
Supplementary Table 4: Alignment used to reconstruct a gene tree of BAAT and ACOT family members
>human_BAAT
ATGATCCAGTTGACAGCTACCCCTGTGAGTGCACTTGTTGATGAGCCAGTGCATATCCGAGCTACAGGCCTGATTCCCTTTCAGATGGTGAGTTTTCAGGCATCACTGGAAGATGAAAACGGAGACATGTTTTATTCTCAAGCCCACTATAGGGCCAATGAATTCGGTGAGGTGGACCTGAATCATGCTTCTTCACTTGGAGGGGATTATATGGGAGTCCACCCCATGGGTCTCTTCTGGTCTCTGAAAAAGCTATTAACAAGACTGTTGAAAAGAGATGTGAATAGGCCTTTCCAGGTCCAAGTAAAACTTTAGTTGCCAGTGCTCCAAGGCCAGCCTGACTTTGGAGAGGTGGTATGTGCACCTGGTGTCACACGAATTAAGGTTCGAGAAGGCCGC…
>human_ACOT1
GCGACGCTGATCCTGGAGCCCGCGGGCCGCTGCTGCTGGGACGAACCGGTGCGAATCGCCGTGCGCGGCCTAGCCCCGGAGCAGCCGGTCACGCTGCGCGCGTCCCTGCGCGACGAGAAGGGCGCGCTTTTCCAGGCCCACGCGCGCTACCGCGCCGACACCCTTGGCGAGCTGGACCTGGAGCGCGCGCCCGCGCTGGGCGGCAGCTTCGCGGGGCTTGAGCCCATGGGGCTGCTCTGGGCCTTGGAGAAACCCTTGGTGCGGCTGGTGAAGCGCGACGTGCGAACGCCCTTGGCCGTGGAGCTGGAGGTGCCGACCCCGGGCGGCTGCGTGCCGGGTGCGGCACGAGCGCTACTTCCTCCGCCCGGGGTGCGGCGCGAGCCGGTGCGCGCGGGCCGG…
>human_ACOT2
GCGACGCTGATCCTGGAGCCTGCGGGCCGCTGCTGCTGGGACGAACCGGTGCGAATCGCCGTGCGCGGCCTAGCCCCGGAGCAGCCGGTCACGCTGCGCGCGTCCCTGCGCGACGAGAAGGGCGCGCTTTTCCAGGCCCACGCGCGCTACCGCGCCGACACTCTTGGCGAGCTGGACCTGGAGCGCGCGCCCGCGCTGGGCGGCAGCTTCGCGGGGCTTGAGCCCATGGGGCTGCTCTGGGCCTTGGAGAAACCTTTGGTGCGGCTGGTGAAGCGCGACGTGCGAACGCCCTTGGCCGTGGAGCTGGAGGTGCCGACCCCGGGCGGCTGCGTGCCAGACGCGGCACGAGCGCTACTTCCTCCGCCCGGGGTGCGGCGCGAGCCGGTGCGCGTGGGCCGG…
>mouse_BAAT
ATGGCCAAGCTGACAGCTGTTCCTCTCAGTGCTCTTGTTGATGAGCCTGTGCACATCCAGGTCACAGGCCTGGCCCCCTTTCAGGTGGTGTGCCTTCAGGCATCACTGAAAGATGAGAAGGGAAACCTGTTTAGTTCTCAGGCCTTCTACAGGGCCAGTGAAGTGGGTGAGGTAGATCTGGAGCATGACCCCTCACTTGGAGGAGACTATATGGGGGTCCACCCCATGGGCCTTTTCTGGTCCTTGAAAAAGCTATTGGGTAGATTGATAAAAAGAGATGTGAATAGCCCCTACCAAATCCACATAAAAGCTTAGTCGTCAGTCCTCCCTGGATAGCCTGACTCTGGAAAGGTGGTATGTGCACCTGGGGTCAAGAGGATCCAGGTAAAGGAAAGCCGC…
>mouse_Acnat1
ATGATCAAGTTGATAGCCACACCTTCAAATGCCCTTGTGGATGAGCCTGTGTCCATTCGAGCAACAGGCCTGCCTCCATCGCAGATAGTGACCATCAAGGCAACAGTGAAAGATGAAAATGACAATGTGTTCCAATCCCAAGCCTTCTACAAGACTAACGAGGCTGGTGAGGTGGACCTGGAGAAGACACCGGCCTTGGGGGGTGACTATGTAGGGGTCCACCCAATGGGCCTCTTTTTCTCTCTGAAAAAGGCTTTCCATAGGCTGATGAAGAAAGATGTGAACAGCCCCTTTTGCATCTGTTTGGACCTGTAGTCAGGATTCCATCCAGGCCAGCCAGAGAGTGCAGCGCTGGTTTGTGGCCCTGGGGTTAAGCGGGAACAGATTCAAGAAGGTCGG…
>mouse_Acnat2
ATGATCCAGTTGATAGCCACACCTTCAAATGCCCTTGTGGATGAGCCTGTGTCCATTCGAGCAACAGGCCTGCCTCCATCGCAGATAGTGACCATCAAGGCAACAGTGAAAGATGAAAATGACAATGTGTTCCAATCCCAAGCCTTCTACAAGACTAACGAGGCTGGTGAGGTGGACCTGGAGAAGACACCGGCTTTGGGGGGTGACTATGTAGGGGTCCACCCAATGGGCCTCTTTTTCTCTCTGAAAAAGGCTTTCCATAGGCTGATGAAGAAAGATGTGAACAGCCCCCTTTGCATCTGTTTGGACCTGTAGTCAGGATTCCATCCAGGCCAGCCAGAGAGTGCAGCGCTGGTTTGTGGCCCTGGGGTTAAGCGGGAACAGATTCAAGAAGGTCGG…
>mouse_ACOT2
GCGACGCTGAGCGTAGAGCCCGAGGGCCGCAGCTGCTGGGACGAGCCGCTGAGCATCGCCGTGCGCGGCCTGGCCCCCGAGCAGCCCGTCACGCTGCGCTCTGCCTTGCGCGACGAGAAGGGCGCGCTCTTCCGAGCCCACGCGCGCTACCGCGCCGACGCTGGCGGCGAGCTGAACCTGGCGCGCGCGCCCGCGCTGGGCGGCAGCTTCTCGGGGCTCGAGCCCATGGGGCTGCTCTGGGCCATGGAGCGGCCTCTCTGGCGCCTGATCAAGCGCGACGTGCAGACGCCCTTCTTGGTGGAGCTGGAGGTGCCGATGGCGGGCAGCGGCGGCGCAGGCGGTGCACGAGCGTCACTTCTTGCTCCCGGGGTGCGGCGCGTGCCCGTACGAGAGGGCCGG…
>pig_BAAT
ATGATTCAGCTGACAGCTACGCCTCTGAGTGCACTTGATGATGAGCCAATGCATATCCGATTTACAGGCCTGACTCCATTTCAGATAGTGTTTCTTCAGGCATCACTGGAAGATGAAAGGAGGAACATGTTTCATTCTTACGTCTACTATAAGGCCAACGAAGTTGGTGAGGTGAACCTGAAGCAGGCTGCTTCTCTTGGAGGTGATTATGTAGGAGTCCAGCCCATGGGTCTCTTCTGGTCCCTGAAAAAGGTTGGAATTAAACTCTTCAAGAGAGATGTGAATAGCCCCTTTCAGGTCCAATTAAAACTTTTGTCTCTACTCCTCCAAAGTCTGCCTGACTTTAGAGAGGTGGTATGTGCACCTGGTGTCACCCGGACCCAAGGCAAAGAAGGCCAC…
>pig_BAATP1_copy1
ATGTTCCAGCTGACAGCCACCCCAGCAAGTGCCCTTGCAGATGAGCCAGTGCACATCCGAGTGATGGGCCTGGCCCCACTGCAGGTGGTGACCCTCATGGCATCGCTGAAGGATGAGAAGGGGAATCTGTTCCAGTCCAGAGCCTTCTACAGGGCTAATGAGGCTGGTGAGCTGGACCTGGAGCAGGATCCTGCCTTGGGAGGTGACTTTGTGGGGGTCCATCCGATGGGCCTCTTCTGGTCTCTGAAGAAGCCTTTTGGGGGGCTGCTTAAGCTGGAGGTGAACAGCCCCTTTTGGATCACCCTGGATCTATGGGTGTGGTTCAGCCCAGGCCAGCCTGGAGCTGCAACGCTGGTTCTCAGCCCTGGGGTGCAGCGGCTGATGATCCGAGAAGGGCGG…
>pig_BAATP1_copy2
ATGTTCCAGCTGACAGCCACCCCAGCAAGTGCCCTTGCAGATGAGCCAGTGCACATCCGAGTGATGGGCCTGGCCCCACTGCAGGTGGTGACCCTCATGGCATCGCTGAAGGATGAGAAGGGGAATCTGTTCCAGTCCAGAGCCTTCTACAGGGCTAATGAGGCTGGTGAGCTGGACCTGGAGCAGGATCCTGCCTTGGGAGGTGACTTTGTGGGGGTCCATCCGATGGGCCTCTTCTGGTCTCTGAAGAAGCCTTTTGGGAGGCTGCTTAAGCTGGAGGTGAACAGCCCCTTTTCAATCACCCTGGATCTATGGGTGTGGTTCAGCCCAGGCCAGCCTGGAGGTGCAACGCTGGTTCTCAGCCCTGGGGTGCAGCGGCTGATGATCCGAGAAGGGCGG…
>pig_ACOT1
GCGACCGTGACGCTGGAGCCCGCGGGCCGTTGCTGCTGGGACGAGCCGGTGCGCATTGCTGTGCGCGGCCTGGCCCCAGAGCAGCCGGTCACGCTGCGCGCGTCCCTGCGCGACGAGAAGGGCGCGCTCTTCAGGGCCCACGCGCGCTACTGCGCCGACACCGACGGCCAGCTGGACCTGGCGCGCGCGCCCGCGCTGGGCGGCAGCTTCGTGGGGCTCGAGCCCATGGGGCTCTTCTGGGCTCTGGAGAAGCCTTTGCTACGGCTGGTGAAGCGGGACGTGCAGACGCCCTTCGCCGTGGAGCTGGAGGTGTCGAGGGCGGGCGGCTCCGGGCCGGGCTGTGCACGAGCGCGACTTCCTGCGCCCGGGGTTCGGCGCGAGCCGGTGCGCGCGGGCCGG…
>pig_ACOT2
GCGACGGTGACCCTGGAGCCCGCGGGCAGTTGCTGCTGGGACGAGCCGGTGCGCATCGCTGTGCGCGGCCTGGCTCCGGGGCAGCGGGTCACGCTGCGCTCGTCCCTGCGCGACGAGAAGGGCGCGCTTTTCAGGGCCCACGCGCGCTACTGCGCCGACGCCAACGGCCAGCTGGACCTGGCGCGCGCGCCCGCGCTGGGCGGCAGCTTCGTGGGGCTCGAGCCCATGGGGCTCTTCTGGGCTCTGGAGAAGCCTTTATGGCGGTTTGTGAAGCGGGACGTGCAGACGCCCTTCGCCGTGGAGCTGGAGGTGTCGAGGCAGAGCGACTCCGGGCCGGGCTGTGCACGAGCGCGACTTCCTCCGCCCGGGGTTCGGCGCGAGCCGGTGCGCGCGGGCCGG…
>horse_BAAT
ATGATTCAGCTGACAGCTACCCCTGCAAGTGCCCTTGTCGATGAGCCAGTGCATATCCGAGCTACAGGCCTGACTCCCTTTCAGATAGTGCTTCTTCAGGCATCACTAGAAGATGAAATGGGAAACATGTTTCATTCCCAAGCCTACTATAGGGCCAATGAAGTTGGCGAGGTGGACCTGGAGCATGCTTCTTCACTTGGAGGTGACTACGTAGGAGTCCACCCGATGGGTCTCTTCTGGTCCCTGAAAAAGATATTAACTAGACTGTTGAAAAGAGATGTGAATAGCCCCTTCCGGGTTCAATTAAAACTGTGGCCACCGCTGATCCAACGTCAGCCTGACTTTGGAGAGATGGTACGTGCACCTGGTGTCACGCGAATCCAAGTCCGAGAAGGCCGC…
>horse_BAATP1
ATGATCCAGCTGACAGCCACCCCAGCAAGTGCCCTCATGGATGAGCCAGTGCACATCCGAGTGACAGGCCTGCCCCCGTTGCAGACAGTGACCCTCATGGCATCTCTGAAGGATGAGAAGGGGAATCTGTACAAGTCCAAAGCCTTCTACAAGGCTAACCAGGCAGGCAAACTGGACCTGGAGCAGGATCCTGCACTTGGTGGTGACTATGTAGGGGTCCATCCGATGGGCCTCTTCTGGGCTATGAAGAGGCCTTTTGGTAGGCTTATTAAGCACGATGTAAACAGCCCCTTTTGGGTCACTCTGGAGCTGTAGTCACGATTGAGCCCAGGCCCGCCAGACGGTGCAGCGCTGGTTCTCGTCCCTGAGGTGCAGCGGGTGCAGATCCGAGAAGGTCGC…
>horse_ACOT1
GCGACGGTGACCGTGGAGCCCGCGGGCCGCTGCCTCTGGGACGAGCCCGTGCGCATCGCCGTGCGCGGCCTGGCCCCGGGGCAGCCGGTCACGCTGCGCGCGTCCCTGCGCGACGAGAAGGGCGCGCTCTTCCGGGCCCACGCGCGCTACCGCGCCGACGCCACGGGCCAGCTGGACCTGGAGCGCGCGCCCGCGCTGGGCGGCAGCTTCGCGGGGCTCGAGCCCATGGGGCTCCTCTGGGCCCTGGAGAAGCCCCTGCTGCGGCTGGTGAAGCGGGACGTGCAGACGCCGTTCGCCGTGCAGCTGGAGGTGCCGAGGCCGGGCGGCTGCGGGCCGGGCGGTGCACGAGCGCGCCTTCCTGGGCCCGGGGTGCGGCGGGAGCCGGTGCGCGCGGGCCGG…
>dog_BAAT
ATGATTCAGCTGACAGCTACCCCCACAAGTGCACTTATTGATGAGCCAGTGCATATCCGAGCTACAGGCCTGCCTCCCTTCCAGATAGTGGTTCTTCAGGCAACACTGAAAGATGAAACGGGGAACCTGTTTCATTCTCATGCCTACTATAAGGCTAATGAAGTTGGTGAGGTAGACTTGGAGCGTGCCCCTTCACTTGGAGGTGACTATGTAGGAGTCCACCCTATGGGTCTCTTTTGGTCCTTGAAAAATATTTTAACTAAATTGTTGAAAAGAGATGTGAATAGCCCCTTCCTGGTCCAAATAAAACTTTCCCCACCACTGCTCCAAAGTCAGCCTGACTTTGGAAAGGTGGTACACGCGCCTGGTACCAAACGGATCCAAGTTCGAGAAGGCCAC…
>dog_BAATP1
ATGGTCCAGCTGACAGCCACCCCAGCAAGTGCCCTTGCAGATGAACCAGTGCACATTCGAGTGACGGGCCTGCGCCCGTTGCAGATGGTGACCCTAATGGCGTCTCTGAAGGATGAGAAGGGGAATGTGTTCTGGTCCAGAGCCTTCTATAAGGCCAACGAGGTTGGTGAGCTGGACCTAATGCAGACTCCTGCATTTGGAGGTGACTACGTGGGGGTTCACCCAATGGGCCTCTTCTGGTCTCTGAAGAAGGCTTTCCAGAGGCTGCTGAAGAAGGATGTGAACAGCCCCTTTTGGATCACTCTGAACCTATCATCACAGATCAGGTCAGGCCAGCCAGGTGGTACAGCGCTGGTTCTCGGCCCTGGGTTACAACGGGTGCAGATCCGAGAAGGTCGG…
>dog_ACOT4
GCGACGGTGAGCCTGGAGCCCGCGGGCCGCTGCGCCTGGGACGAGCCGGTGCGCATCTCCGTGCGCGGCCTGGCCCCGGGACAGCCCGTCACGCTGCGCGCGTCCCTGCGCGACGAGAGGGGCGCGCTCTTCCGGGCCCACGCGCGCTACCGGGCGGACGACCGCGGCCTCCTGGACCTGGCGCGCGCGCCCGCGCTGGGCGGCAGCTTCGTGGGGCTCGAGCCCATGGGGCTGCTCTGGGCCCTGGAGACGCCTTTCTGGCGGTTCGTGAAGCGGGACGTGCAGACGCCCTTCGCCGTGGAGCTGGAGGTGCCGACGCCGGGCGGCTCCGGGCCGGGCGCTGCACGCGCGCCACTTCCTCGGCCCGGGGTGCGGCGGGTGCCGGTGCGCGCGGGCCGG…
>elephant_BAAT
ATGATTCAGCTGACAGCTACTCCTATAAGTGCACTTGTTGACGAGCCAGTACATATCCAAGTTACAGGCCTGTATCCTTCTCAGATGGTAGTTTTTGCGGCATCACTGCAAGATGAACAGGGAAACATGTTTCATTCTCAAGCTTGCTATAAGGCCAATGAAGTTGGTGAAGTGGATCTGGAGTATGCTTCTGCACTTGGAGGTGACTATGTTGGAGTCCATCCTATGGGTCTCTTCTGGTCCATGAAAAAGTTATTAACTAGACTGATGAAAAAAGATGTGAATTGTCCCTTCCAGGTCCCCCTGAAACTGTTACTACAGCTACTCCAAGGCCAGCCTGACTGTGGAGAGGTGGTATGTGCACCTGGTGTCACACGGACCCAGGTCCGAGAAGGTCGC…
>elephant_BAATP1
ATGTTCCAGCTGACAGCCACCCCAGCAAGTGCCCTTGCAGATGAGCCGGTACACATTCGAGTGACAGGCCTTCCCCCATTCCAGATGGTGACTTTCAAGGCATCTCTGAAGGATGAGAAGGGGAACTTGTTCCATTCAAAAGCCTTCTACAGAGCGAATGAGACTGGCAAGGTGGACCTGGAACAGGACCCTGCATTTGGAGGCGACTATGTGGGGGTTCACCCAATGGGCCTCTTCTGGTCTCTAAAGAGGGCTTTCCAGAGGCTGCTCAAGCAGGATGTGGCCAGCCCCTTTTTGGTCACTCTGGATCTATAGCCACAGCTCAGCCCAAGCCAGCCAGACTCTGCAGCGCTGGTTCTCGGCCCTGGGATGCAACGAATGCAGATCCGGGAAGGTCGA…
>elephant_ACOT4
GCGACTGTGATCCTGGAGCCCGCTGGCCGCTGCTGCTGGGACGAGCCCGTGAACATCGTGGTGCGTGGGCTGGCCCCGGGGCAGCGAGTCACGCTGCGCGCGTCCCTGCGCGACGAGAAGGGCGCGCTCTTCCAGGCCCACGCGCGCTACTGCGCGGACGGCGGCGGCGAGCTGGACCTGGCGCGCGCGCCCGCCCTGGGCGGCAGCTTCGCGGGCCTCGAGCCCATGGGACTCATCTGGGCCCTGGAGAAGCCCTTTTGGCGGTTTTTGAAGAGGGACGTGCAGACACCCTTCGCGGTGGAGCTGGAGGTGCCGAGCCACAGAAGGTCCGGGCCGGGCGGTGCACGAGCGCTACTTCCTCGGCCTGGGGTACGCAGGGAGCCGGTGCGCGCGGGCCGG…
>armadillo_BAAT_copy1
ATGCTCCAGCTGACAGCCACCCCAGCAAGTGCGCTTGCAGATGAACCCGTGCACATCCGAGTGACAGGCCTGTCGCCTTCCCAGGTGGTAACCCTCAAGGCATCCCTGAAGGATGAGAAGGGGAATCTGTTCCTGTCCAAAGCCTTCTACAGGGCTAATGAGGCTGGCCAGGTGGACCTGGAGCAAGACCCTGCACTTGGAGGCGACTATGTGGGGGTCCACCCCATGGGCCTCTTCTGGTCCCTGAAGAAGGCTTTCCAGAGATTGCTCAAGCAGGATGTGAACAGCCCCTTTAGGGTCACTCTGGACCTGTAACTGAGGATCAGCCCAGGTGAGCCAGACCGTGCAGCGCTGGTTCTCACCCCCGGGCTGCAGCGGGTGCAGATCCGAGAGGGGCGA…
>armadillo_BAAT_copy2
ATGATTCAGCTGACAGCTACCCCCACAAGTGCACTTGTTGATGAGCCAGTACATATCCGAGCTACAGGGCTGCCTCCTAATCAGGTGGTGGTTTTTGAGGCATCACTGATAGATGAAAAAGGGAAGCTATTTCAGTCTCGAGCATACTACAGGGCTAATGAAGCTGGTGAGGTGGATCTGGAGCATGCTTCTGCACTAGGAGGTGACTATGTGGGAGTCCACCCCATGGGTCTCTTCTGGTCCCTGAAAAAGATACCAAATAGACTGATGAAAAGGGATGTGAATAGCCCCTTCAAGGTCCAATTGAAACTTTACCAGTGACTACTCCAAGGCCAGCCTGACCGTGGAGAGGTGGTTCACTCACCTGGTGTCACACGGATTCAGGTTCGAGAAGGTCGC…
>armadillo_BAATP1
ATGATTCAGTTGACAGCTACCCCCACAAGTGCACTTGTTGATGAGCCAGTACATATCCGAGCTACAGGGCTGCCTCCTAATCAGGTGGTGGTTTTTGAGGCATCACTGATAGATGAAAAAGGGAAGCTATTTCAGTCTCGAGCATACTACAGGGCTAATGAAGCTGGTGAGGTGGATCTGGAGCATGCTTCTGCACTAGGAGGTGACTATGTGGGAGTCCACCCCATGGGTCTCTTCTGGTCCCTGAAAAAGATACCAAATAGACTGATGAAAAGGGATGTGAATAGCCCCTTCAAGGTCCAATTGAAACTTTACTTACGGCTACTCCAAGGCCAGCCTGACCGTGGAGAGGTGGTTCACTCACCTGGTGTCACACGGATTCAGGTTCGAGAAGGTCGC…
>armadillo_ACOT4
GCAACGGTGACTGTGGAGCCCGCGGGCCGCAGCCGCTGGGACCAGCCGGTGCGCATCACGGTGCGCGGACTGGCCCCGGGGCAGCCCGTCACGCTGCGCGCGTCCCTGCGCGACGAGAAGGGCGAGCTCTTCCGAGCTCACGCGCGCTACTGTGCGGAAGGCGCCGGCGAGCTGGACCTGACGCGCGCACCCGCGCTGGGCGGCAGCTTCTCGGGGCTCGAGCCCATGGGGCTCTTCTGGGCCCTGGAGAAGCCCTTCCTGCGGCTGGTGAAGCGGGACGTGCAGACGCCTTTCGCCGTGGAGCTGGAGGTGCTGAGCCCCAGCGGCTGCGTGCCGGACGGTGCACGAGCGCGACTTCCTCCGCCCGGGGTGCGGAGGGAACCGGTGCGCGCGGGCCGG…
>tasmanian_devil_BAAT
ATGGCCCAAATAATAGTCCACCCCAAAATAGCTCTTGTCGATGAACCACTGCATATCCGAGTAACTGGCCTGCTCCCTAACCAGATGATAGTGATGCAGGCAAAACTGACAAGTGAAAAAGGAGTGCTCTTTCAATCCCACGTCTTCTATAAGGCTGATGAAGGTGGAGAGGTAGACCTGCAGCAGGCAGCTGCACTTGGAGGGGACTATGTGGGCATCCATCCTATGGGCCTCTTCTGGTCCTTGAAAAAGATACTATCTAGGCTATTCAAACAGGATGTGAACAGTCCCTACTTGGTCCAGCTGTCTGTATCTTACCTAAATCTCCTGAGCCACTGAGATGGTGGAGAGATGGTACTCGCACCTGGAGTAACTCGAATCCAAATAAGAGAAGGTAGA…
>tasmanian_devil_ACOT2
GTGACGGTGACCCTGAGCCCGGGGCCCCGCTGCCTGTGGGACGAGCCGGTGGAGATCGCGGTGCACGGTCTGGGCCCGGCCCAGCCGGTCACCCTGCGCGCCGGCCTCCGCGATGAGAAGGGCGAGCTCTTCCAGGCCTCGGCGCGCTACCGGGCGGACGCCGGCGGGCAGCTGCACCTGGCGCGGGCGCCCGCCCTGGGGGGCAGCTACAGCGGCGTCGAGCCCATGGGGCTCTTCTGGAGCCTGCAGAAGCCCTACTGGCGCCTGGTGAAGCGGGACGTGCAGACCCCTTTCCGCGTGGACCTGGAGGTGTCCAGCCCACCAAGCTGCGGCGCGGGCGGTCCACGAGCGGGGCTTCCTGGGCCGGGGGTGAGGAGGATCCCGGTGCGAGAGGGCAGC…
>opossum_BAAT
ATGGCCCAGATAATTGTCCACCCTAAAACAGCTCTTGTGGATGTACCACTACAGATCCGAGTAACTGGCCTGCTCCCTTCTCAGTTGATAATGTTGCAGGCATCATTGACGGATGAAAGAGGAGAGCTCTTTCAGTCTCAAGTCTTCTATAAGGCTGATGAAAATGGAGAGGTAGACCTGGAGCATGCAGGAGCACTTGGAGGGGACTATGTGGGTATCCATCCTATGGGCCTCTTCTGGTCTATGAAAAAGATGTTATCTAGGCTATTGAAAAGGGATGTGAACAGCCCCTTCTTGGTTCATCTGAGTGTGTTTCACCTGACAGTCTTAGGCCAGTGAGACTGTGGAGCGATGGTACTCACCCCTGGAGTACAACGAATCCAGTTAAAGGAAGGCCGA…
>opossumn_BAATP1
ATGGTCCAGCTAATTGTCACCCCAGAAACAGCTCTTGCTGATGAGCCAATATGCATCAGAGCAACTGGACTTAACCCTTTTCAGGTTGTAACCTTCACGGCATCACTGACAGATGAAAAGGGGAAGCTCTTCCAATCTCGAGCTTTCTATAAGGCCAATGAAGCTGGCAATGTGGATCTAGATCAAGCAGCTGCTCTTGGGGGTGACTATGTGGGTGTCCATCCCATGGGTCTCTTCTGGTCCTTGAAGAATCCATTTAGGCGACTACTGAAGCAAGATGTAAACAGCCCCTTTTACATACAGCTTGACATCTTCCCAAGATTCACCCAAGGCTAGCCAGATGATAGAACGTTGGTTCTCGGCCCTGGACTGCAAAGGATCCCAGTGAGAAATGGTCGA…
>opossum_ACOT2
GTGACCCTGAACTTGACTCCAGGACCTAGCAGCCAGTGGGACGAGCCGGTGGCGATCTCGGTACACGGTCTGGCCCCAACCCAGCAGGTCACCCTGCGCGCCTGTCTCCGCGATGAGAAAGGGGAGCTGTTTGAGTCCTCTGCCCACTACCAGGCGGACGAGGGTGGGCAGCTGGACCTAGAGAAGGCGCCTGCCCTTGGGGGCAGTTACAGCGGCGTGGAGCCTATGGGGCTCTTCTGGGCCCTGCAGAAGCCCTATTGGCGGTTGGTGAAGCGGAACGTGGAGACGCCTTTTCGTGTGGACCTGGAGGTGTCCAGCCCACCAAGCTCCGGCACAGGTAGCCCACGAGCGGAGCTTCCTGGGCCAGGGGTGAGAAGGATCCCGGTGCGAGAGGGCAGC…
>platypus_BAAT
ATGTTGCAGTTAACAGTCACCCCTCAATCAGCCCTGGTGGATGAGCCATTGCAGATCCAGGTTACAGGCCTTCAGCCCTCTCAGTTGGTGACCTTCCATGCAACCCTGATCGATGAGAAGGGGCAACCCTTTCGGTCTAGAGCCTTCTACCAGGCTGACGCGGCCGGTGAGGTGGACCTGGAGAAAGCCTCTGCTCTTGGCGGTGATTATGTGGGTGTCCATCCCATGGGCCTCTTCTGGACCCTGAAGAAAACCTTTTCCAGGCTGATGAAGCAGGATGTGAACACTCCTTACCATGTGAAGCTGGAGGTGTGATAGAGGATCAGCCCTGATCAGCACGACTGTGGAACGGTGGTATGCGGTGCAGGCGTAAAACGGATCCAGATCAGGGAAGGAAGA…
>platypus_ACOT2
GTGAGCCTGAGCCTCCAGCCGTCTTCCCGCTGCCTGTGGGACGAGCCGGTGCGGGTGTCGGTGCGGGGCCTGCGGCCGGGGCAGGCGGTGACGCTGCGCGCCTCGCTCCGCGACGAGTCCGGGGAGCCGTTCCGGTGTCAGGGCCTGTACCGGGCGGACGAGGGCGGGCGGCTGGAGCTGGACCGCTCCCCGGCGCTGGGCGGCAGCTTCTCCGGCCTGGAGCCCATGGGGCTCATCTGGGCCCTGGAGAGGCCCCTGTGGCGGCTGATCAAGCGGGACGTGCGGACCCCGTTCGCCGTCGAGCTGCAGGTGCCTCGCCCGGGCCCCTGCGGCCACGGCCGTCCACGAGCGGGCTTTCATGCCCCGGGGGTCAGGAGGATCCCCCTGCGCGAAGGCAAG…
>platypus_ACOT4
GTGAGCGTGAGCCTCCAGCCGTCTTCGCGCTGCCTGTGGGACGAGCCGGTGCGGGTGTCGGTGCGGGGCCTGCGGCCGGGGCAGGCGGTGACGCTGCGCGCCTCGCTCCGCGACGAGTCCGGGGAGCCGTTCCGGTGTCAGGGCCGCTACCAGGCGGACGAGGGCGGGCGGCTGGAGCTGGACCGCTCCCCGGCGCTGGGCGGCAGCTTCTCCGGCCTGGAGCCCATGGGGCTCATCTGGGCCCTGGAGAGGCCCCTGTGGCGGCTGATCAAGCGGGACGTGCGGACCCCGTTCGCCGTCGAGCTGCAGGTGCCTCGCCCGGGCCCCTGCGGCCACGGCCGTCCACGAGCGGGCTTTCATGCCCCGGGGGTCAGGAGGATCCCCCTGCGCCAGGGCCGG…
>chicken_BAAT_locus2
ATGGTGGAGGTGACGGTGACGCCGAGCTCCTCGCTGGCTGACCAGATGGTGCAGGTGGTGGTGTCTGGGCTGGCTCCCTCGCAGTTGGTGACCCTGCGTGCCTGGCTGATGGATGAGCATGGCGAGCGCTTCCAAGCCCGTGCATTCTACCGCTCTGATGAGGAGGGCACGGTGGATGCTGGGCGGCACGCTGCCCTGGGGGGCAACTACACCGGGGTCTGGCCCATGGGGCTCTTCTGGTTCCTGCAGAGCCTCTTCAAGCGCCTGGTGAAGCGTGATGTGGGCAGCCCCTTCCTCTTCCACTTAGAGGTGTGCAGCAGGATAATCCTCGGCCACCTGCACCGCCGAGCGGTGGTACGTGGCCCTGGTGTGCAGCGGGTGCCCATCCGCGAGGGAAGG…
>chicken_ACOT2
GCCACCATCCGCTTCTCGCCGGCCACCCGCAGCCTCTTCGATGAGCCGCTGGGCATCACAGTGCACGGCCTCAGCCCCCGGCAGCAGGTCACCCTGCGGGCGTCCTTGCGGGACGAGGCGGGAGAGCTCTTCGAGGCCCGCGCCCGGTACCAGGCGGCGGAGGACGGGGAGCTGGACCTGGCCCGCTGCCCCGCGCTGGGAGGCAGCTTCAGCGGCCTGGAGCCCATGGGGCTGCTGTGGGCGCTGCAGAAGGCCTTCTGGCGGCTGGTGAAGAAGGACGTGCAGACCCCCTTCCGCCTGCAGCTGGAGGTGCCGGCCCCGGGCGGCTCCGGCCCAGGCCCAGCACGAGCGGGCGTTCCTCGGGACGGGGTGCGCAGGGTGCCGGTGCGAGAGGGGCGG…
>alligator_BAAT
ATGGCCAAGCTCACAGTCACCCCAAGGACATCCCTTGTTGATGAACCAGTGAAAATCCATGTCTCTGGCTTGGCTCCCTCCGAGCTGGTGACCCTCCAGGCCTCTTTGACAGATGATAAGGGGGTGCTCTTCCAGTCCAGAGCTTTCTACAGGTCTGATGAGGCTGGCGAGGTCGACCTGGAACACACAGCTGCCCTGGGAGGAGATTATGCTGGCGTGCGCCCCATGGGTCTCTTCCAGTTCTTGAAAAAGATGTTTCATAGGTTGATGAAAAGAGATGTGCAGAGTCCATTCCACGTGCGCCTGGATTTGTACCCCATGATCAACCTGGACAAGCCGGACTGTGGAAAGATGGTATGTGCACCGGGAGTCCAACGAATCCTGATCAGGGACGGCAGA…
>alligator_BAAT_locus2
ATGATCCAGCTCACGATCACCCCCAAAACTTCTCTGGCTGACCAGCCAGTGAAGATCCATGTCTCCGGCCTGGCCCCAGGGCTGCTGGTGACTCTGCAGTCATCCCTGACAGATGAGAGGGGTATAACGTTCCAGGCCAGAGCCTTGTACCGGGCAGATGAAGCTGGGCAGGTGGATTTGGAGAAGGCTGCTGCCCTGGGCGGCGACTATGCAGGCGTGTGGCCCATGGGCCTCTTCTGGTTCCTCAAGAAGCTGTTCCAGCGGCTAATTAAAAAGGATGTGGGCAGCCCCTTCCAGGTCCGAATTGATCTCTAGTCCAGGCAGAGCCTGGGCCAGTTGCACTGTGGAGAGGTGGTATGTACCCCTGGCACACAGCGCATCCCAATCAAGGAGGGCAGA…
>alligator_ACOT2
CCGCGCGTGCGGCTGGTGCCGGGCGGGCGCAGCCTGTGGGACGAGCCGCTGGGCCTGGCGGTGGAGGGGCTGGGCCCGCGGCAGGAGGTGACGCTGCGGGCGGCGCTGCAGGACGAGGCGGGCGAGGACTTCGAGGCGTGCGGCCGCTACCGCGCGGACGAGCGCGGGGAGCTGGAGTTGAGCCGCGCGCCGGCGCTCGGGGNCAGCTTCTCGGGGCTGGAGCCCATGGGGCTGCTGTGGGCGCTGCGGCGGCCCTTCAGGCGCCTGCTCAAGCGCGACGTGCGCAGCCCCTTCCGCCTGCGGCTGGACGTGCCCTGCCGGGCCGCCTGCGGCGCGGGCCGAGCACGAGCGCTGCTTCCTGGGCCCGGCGTCGCCCGCCTGCCGCTGCGCCACGGCCGC…
>turtle_BAAT
ATGATCAGGCTCACAGTCACCCCGAAGATATCCCTTGTTGATGAACCACTGAAAATCCAGGTCTCTGGCTTGCCCCCCTCCCAGCTGGTGAACCTCCAAGCCTCTCTGACCGATGAGAAAGGGCTGCTCTTCTGCTCCCAAGCACTCTACTGGTCAGATGAGGCTGGCGAGGTGGACCTGGAGCGGGCTGCTGCCACTGGAGGGGATTACGTTGGTGTGCAGCCCATGGGTCTGTTTCAGTGCCTGAAGAAGCTGTTCCATAGGCTGATGAAGCGGGATGTGCAGAGTCCCTTCCGGGTTCGCCTGGACTTGTACCCCGCGATCAGCCTGAGCCAGCCAGACTGTGGAGAGGTGGTACGTGCACCCGGAGTACAACGGGTCCAGATCAGGGGCAGCAGA…
>turtle_BAAT_locus2
ATGATCCAGCTCCGGGTGACCCCTGAGTCGTCGCTGGCCGACATGCCGGTGAGGATCCACGTCTCCGGCCTAGCGCCCACCCAGCTGGTGACCCTACAGTTGTCGCTGACGGACGAGAGGGGGGTGCACTTCCAGGCCCGAGCCTTCTACCGGGCAGATGAGGCTGGGGAGGTGGACGTGGAGCAGGCGGCTGCCACGGGGGGCGACTACGTGGGTGTCTGGCCCATGGGCCTCTTCTGGTTCCTCAAGAAGCTCTTCCACAGGCTGATGAAACGGGATGTGAGCAGCCCCTTTTGCTTCCAACTCGACCTCTACCTCAGGTGGTGCCCCGGCCACTTGCACCGTGGAGAGGTGGTACGTGGCCCCGGAGTGGAGCGTGTCCCGATCAAGGAGGGCCGG…
>turtle_ACOT1
CCCAGTGTTCAGTTCTCGCCCGCCCAACGCAGCCTGTTCGATGAGCCGCTGGCCATCGCGGTGCAGGGGCTGTGCCCGCAACAGGAGGTCACTCTCCGTCTGTCTCTGCAGGACGAGGGGGGCGAGCTCTTCCAGTCCTGCGCCCGCTACCAGGCAGGGAGCAGCGGGGAGCTGGACCTCACCCGCTCCCCGGCGCTGGGAGGCAGCTTCTCCGGCCTGGAGCCCATGGGGCTGTTCTGGTCCCTTCAGAAACCCTTCAGGCGGCTGGTGAAGCGGGATGTGGAGAGCCCCTTCTGCCTGGAGCTGGAGGTGTCCTCCCCAGCCGGCTGCGGCCAGGGGTGCCCACGAGCGGGGCTTCCTCGGGACGGGGTGAGGAGGATCCCGGTGCGAGAGGGGAGG…
>lizard_BAAT_locus2
ATGGTCCACCTCAGCGTCACCCCTGTAAGCTCACTTGCAGATGCCCCTGTGTGGATTTATGCCTCTGGCCTTGTTCCCTCTCAGACTGTGACCCTGCATGCATCGCTGACAGATGAAAGGGGAGTGCAGTTTGAATCCAGAGCCTTCTACCAGGCAAATGATGCTGGGGAGGTAGATCTGAAGAAGATGCCTGCTCTGGGGGGTGACTATACTGGAGTGTGGCCCATGGGCCTCTTTGCCTCTTTGAAGAAGAAGTTCCACCGACTGATGAAACGGGATGTGGGAAGCCCTTTCCATATCCAGATCAGTCTCTACCGACCGATGTACCACTGCAACCTGTACAGTGGAGAGGTGGTATGTGCGCCTGGAGTGGAGCGCTTCCAGATCAAGACTGGGCGA…
>lizard_ACOT1
CCCCGCATCCTCTTCTCCCCCTCCGGCCGCAGCCTCTTCGACGAGCCCCTCCACCTCTCGGTGGAAGGCCTGCCTCCGGGGCAGGAGGTGACCCTCGAGGCCTCGCTGGAGGACGAGCGGCAGGAGCTTTTTGAGGCGCGGGCCTTCTACCGTGCCGACGCCGAGGGCCGCCTGGATGTCAGCCGCTCCCCGGCGCTGGGCGGGAGCTTCTCGGGCCTGGAGCCAATGGGCCTGCTCTGGTCGCTGCGGAAGCCCATGCGGCGCCTGGTGAAGCGCGACGTGCAGAGGCCTTTCGTGCTGAAAGTAGACGTGCGGCCCCGGGCCCGCTCCCGCCCACGCCGCCCACGAGAGGGCCTTCCTGGAGAAGGGACTCGCCGCATCCCCGTCAGGGAAGGCGCC…
>zebrafish_Acot22
GTCAGCATCAGGCTTCTGCCCAGTTATAAGTGCTCTTTTGAAGACCCAGTGCATGTGACGGTGAGCGGCTTAAATCCACATCAACGCGTGGATCTGCGCTCCAAAATCACGGATGAAAATGGACTTGATTTCAAGGCTTCAGCGACCTACCAGGCAGATGACAGTGGCCAAATTGACCTCAAACGCGACTCTTCTCTTGGTGGGAGCTTTACTGGGGTTGAACCGATGGGTTTATACTGGGCTCTGAAAACAATAAGCTGCAAGTTTACACTGTCAGATGTGCGCGTCCAGCTCTTGTTGACATTGAAGTTGTCAGTGATGATAAAGTCCGGCCAAAGTGACCAACGAGAGACACTGCCTACCGATGGTGTCCGAAGAAGTCCTGTTACCGAAGGAAGA…

## Sheet: Table S5
Supplementary Table 5: Alignment used to reconstruct ancestral sequences of BAAT
>hg38
ATGATCCAGTTGACAGCTACCCCTGTGAGTGCACTTGTTGATGAGCCAGTGCATATCCGAGCTACAGGCCTGATTCCCTTTCAGATGGTGAGTTTTCAGGCATCACTGGAAGATGAAAACGGAGACATGTTTTATTCTCAAGCCCACTATAGGGCCAATGAATTCGGTGAGGTGGACCTGAATCATGCTTCTTCACTTGGAGGGGATTATATGGGAGTCCACCCCATGGGTCTCTTCTGGTCTCTGAAACCTGAAAAGCTATTAACAAGACTGTTGAAAAGAGATGTGATGAATAGGCCTTTCCAGGTCCAAGTAAAACTTTATGACTTAGAGTTAATAGTGAACAATAAAGTTGCCAGTGCTCCAAAGGCCAGCCTGACTTTGGAGAGGTGGTATGTG…
>panTro5
ATGATCCAGTTGACAGCTACCCCTGTGAGTGCACTTGTTGATGAGCCAGTGCATATCCGAGCTACAGGCCTGATTCCCTTTCAGATGGTGAGTTTTCAGGCATCACTGGAAGATGAAAACGGAGACATGTTTTATTCTCAAGCCCACTATAGGGCCAATGAATTCGGTGAGGTGGACCTGAATCATGCTTCTTCACTTGGAGGGGATTATATGGGAGTCCACCCCATGGGTCTCTTCTGGTCTCTGAAACCTGAAAAGCTATTAACAAGACTGTTGAAAAGAGATGTGATGAATAGGCCTTTCCAGATCCAAGTAAAACTTTATGACTTAGAGTTAATAGTGAACAATAAAGTTGCCAGTGCTCCAAAGGCCAGCCTGACTTTGGAGAGGTGGTATGTG…
>panPan2
ATGATCCAGTTGACAGCTACCCCTGTGAGTGCACTTGTTGATGAGCCAGTGCATATCCGAGCTACAGGCCTGATTCCCTTTCAGATGGTGAGTTTTCAGGCATCACTGGAAGATGAAAACGGAGACATGTTTTATTCTCAAGCCCACTATAGGGCCAATGAATTCGGTGAGGTGGACCTGAATCATGCTTCTTCACTTGGAGGGGATTATATGGGAGTCCACCCCATGGGTCTCTTCTGGTCTCTGAAACCTGAAAAGCTATTAACAAGACTGTTGAAAAGAGATGTGATGAATAGGCCTTTCCAGATCCAAGTAAAACTTTATGACTTAGAGTTAATAGTGAACAATAAAGTTGCCAGTGCTCCAAAGGCCAGCCTGACTTTGGAGAGGTGGTATGTG…
>gorGor5
ATGATCCAGTTGACAGCTACCCCTGTGAGTGCACTTGTTGATGAGCCAGTGCATATCCGAGCTACAGGCCTGATTCCCTTTCAGATGGTGAGTTTTCATGCATCACTGGAAGATGAAAACGGAGACATGTTTTATTCTCAAGCCCACTATAGGGCCAATGAATTCGGTGAGGTGGACCTGAATCATGCTTCTTCACTTGGAGGGGATTATATGGGAGTCCACCCCATGGGTCTCTTCTGGTCTCTGAAACCTGAAAAGCTATTAACAAGACTGTTGAAAAGAGATGTGATGAATAGGCCTTTCCAGGTCCAAGTAAAACTTTATGACTTAGAGTTAATAGTGAACAATAAAGTTGCCAGTGCTCCAAAGGCCAGCCTGACTTTGGAGAGGTGGTATGTG…
>ponAbe2
ATGATCCAGTTGACAGCTACCCCTGTGAGTGCACTTGTTGATGAGCCAGTGCATATCCGAGCTACAGGCCTGATTCCCTTTCAGATGGTGAGTTTTCAGGCATCACTGGAAGATGAAAACGGAGACATGTTTTATTCTCAAGCCCACTATAGGGCCAATGAATTCGGTGAGGTGGACCTGAATCATGCTTCTTCGCTTGGAGGGGATTATATGGGAGTCCACCCCATGGGTCTCTTCTGGTCTCTGAAGCCTGAAAAGCTATTAACAAGACTGTTGAAAAGAGATGTGATGAATAGGCCTTTCCAGGTCCAAGTAAAACTTTATGACTTAGAGTTAATAGTGAACAATAAAGTTGCCAGTGCTCCAAAGGCCAGCCTGACTTTGGAGAGGTGGTATGTG…
>nomLeu3
ATGATCCAGTTGACAGCTACCCCTGTGAGTGCACTTGTTGATGAGCCAGTGCATATCCGAGCTACAGGCCTGACTCCCTTTCAGATGGTGAGTTTTCAGGCATCACTGGAAGATGAAAACGGAGACATGTTTTATTCTCAAGCCCACTATAGGGCCAATGAATTTGGTGAGGTGGACCTGAAGCATGCTTCTTCACTTGGAGGGGATTATATGGGAGTCCACCCCATGGGTCTCTTCTGGTCTCTGAAACCTGAAAAGCTATTAACAAGACTGGTGAAAAGAGATNNNNNNNNNAGGCCTTTCCAGGTCCAAGTAAAACTTTATGACTTAGAGTTAATAGTGAACAATAAAGTTGCCAGTGCTCCAAAGGCCATCCTGACTTTGGAGAGGTGGTATGTG…
>rheMac8
ATGATCCAGTTGACAGCTACCCCTGTGAGTGCACTTGTTGATGAGCCAGTGCATATCCAAGCTACAGGCCTGACTCCCTTTCAGATGGTGAGTTTTCAGGCATCACTGGAAGATGAAAGCGGAAACATGTTTTATTCTCAAGCCCACTATAGGGCCAATGAATTTGGTGAGGTGGACCTGAAGCATGCTTCTTCACTTGGAGGGGATTATATGGGAGTCCACCCCATGGGTCTCTTCTGGTCTCTGAAACCTGAAAAGCTATTAACAAGACTGTTGAAACAAGATGTGATGAATAAGCCTTTCCAGGTCCAATTAAAACTTTATGACTTAGAGTTAATAGTGAACAATAAAGCTGCCAGTGCTCCAAAGGCCAGCCTGACTTTGGAGAGGTGGTATGTG…
>macFas5
ATGATCCAGTTGACAGCTACCCCTGTGAGTGCACTTGTTGATGAGCCAGTGCATATCCAAGCTACAGGCCTGACTCCCTTTCAGATGGTGAGTTTTCAGGCATCACTGGAAGATGAAAGCGGAAACATGTTTTATTCTCAAGCCCACTATAGGGCCAATGAATTTGGTGAGGTGGACCTGAAGCATGCTTCTTCACTTGGAGGGGATTATATGGGAGTCCACCCCATGGGTCTCTTCTGGTCTCTGAAACCTGAAAAGCTATTAACAAGACTGTTGAAAAAAGATGTGATGAATAAGCCTTTCCAGGTCCAATTAAAACTTTATGACTTAGAGTTAATAGTGAACAATAAAGCTGCTAGTGCTCCAAAGGCCAGCCTGACTTTGGAGAGGTGGTATGTG…
>macNem1
ATGATCCAGTTGACAGCTACCCCTGTGAGTGCACTTGTTGATGAGCCAGTGCATATCCAAGCTACAGGCCTGACTCCCTTTCAGATGGTGAGTTTTCAGGCATCACTGGAAGATGAAAGCGGAAACATGTTTTATTCTCAAGCCCACTATAGGGCCAATGAATTTGGTGAGGTGGACCTGAAGCATGCTTCTTCACTTGGAGGGGATTATATGGGAGTCCACCCCATGGGTCTCTTCTGGTCTCTGAAACCTGAAAAGCTATTAACAAGACTGTTGAAAAAAGATGTGATGAATAAGCCTTTCCAGGTCCAATTAAAACTTTATGACTTAGAGTTAATAGTGAACAATAAAGCTGCCAGTGCTCCAAAGGCCAGCCTGACTTTGGAGAGGTGGTATGTG…
>papAnu3
ATGATCCAGTTGACAGCTACCCCTGTGAGTGCACTTGTTGATGAGCCAGTGCATATCCAAGCTACAGGCCTGACTCCCTTTCAGATGGTGAGTTTTCAGGCATCACTGGAAGATGAAAGCGGAAACATGTTTTATTCTCAAGCCCACTATAGGGCCAATGAATTTGGTGAGGTGGACCTGAAGCATGCTTCTTCACTTGGAGGGGATTATATGGGAGTCCACCCCATGGGTCTCTTCTGGTCTCTGAAACCTGAAAAGCTATTAACAAGACTGTTGAAAAAAGATGTGATGAATAAGCCTTTCCAGGTCCAATTAAAACTTTACGACTTAGAGTTAATAGTGAACAATAAAGCTGCCAGTGCTCCAAAGGCCAGCCTGACTTTGGAGAGGTGGTATGTG…
>manLeu1
ATGATCCAGTTGACAGCTACCCCTGTGAGTGCACTTGTTGATGAGCCAGTGCATATCCAAGCTACAGGCCTGACTCCCTTTCAGATGGTGAGTTTTCAGGCATCACTGGAAGATGAAAGCGGAAACATGTTTTATTCTCAAGCCCACTATAGGGCCAATGAATTTGGTGAGGTGGACCTGAAGCATGCTTCTTCACTTGGAGGGGATTATATGGGAGTCCACCCCATGGGTCTCTTCTGGTCTCTGAAACCTGAAAAGCTATTAACAAGACTGTTGAAAAAAGATGTGATGAATAAGCCTTTCCAGGTCCAATTAAAACTTTATGACTTAGAGTTAATAGTGAACAATAAAGCTGCCAGTGCTCCAAAGGCCAGCCTGACTTTGGAGAGGTGGTATGTG…
>cerAty1
ATGATCCAGTTGACAGCTACCCCTGTGAGTGCACTTGTTGATGAGCCAGTGCATATCCAAGCTACAGGCCTGATTCCCTTTCAGATGGTGAGTTTTCAGGCATCACTGGAAGATGAAAGTGGAAACATGTTTTATTCTCAAGCCCACTATAGGGCCAATGAATTTGGTGAGGTGGACCTGAAGCATGCTTCTTCACTTGGAGGGGATTATAAGGGAGTCCACCCCATGGGTCTCTTCTGGTCTCTGAAACCTGAAAAGCTATTAACAAGACTGTTGAAAAAAGATGTGATGAATAAACCTTTCCAGGTCCAATTAAAACTTTATGACTTAGAGTTAATAGTGAACAATAAAGCTGCCAGTGCTCCAAAGGCCAGCCTTACTTTGGAGAGGTGGTATGTG…
>chlSab2
ATGATCCAGTTGACAGCTACCCCTGTGAGTGCACTTGTTGATGAGCCAGTGCACATCCAAGCTACAGGCCTGACTCCCTTTCAGATGGTGAGTTTTCAGGCATCACTGGAAGATGAAAGTGGAAACATGTTTTATTCTCAAGCCCACTATAGGGCCAATGAATTTGGTGAGGTGGACCTGAAGCATGCTTCTTCACTTGGAGGGGATTATATGGGAGTCCACCCCATGGGTCTCTTCTGGTCTCTGAAACCTGAAAAGCTATTAACAAGACTGTTGAAAAAGGATGTGATGAATAAGCCTTTCCAGGTCCAATTAAAACTTTATGACTTAGAGTTAATAGTGAACAATAAAGCTGCCAGTGCTCCAAAGGCCAGCCTGACTTTGGAGAGGTGGTATGTG…
>nasLar1
ATGATCCAGTTGACAGCTATCCCTGTGAGTGCACTTGTTGATGAGCCAGTGCATATCCAAGCTACAGGCCTGACGCCCTTTCAGATGGTGAGTTTTCAGGCATCACTGGAAGATGAAAGTGGAAACATGTTTTATTCTCAAGCCCACTATAGGGCCAATGAATTTGGTGAGGTGGACCTGAAGCATGCTGCTTCACTTGGAGGGGATTATATGGGAGTCCACCCCATGGGTCTCTTCTGGTCTCTGAAACCTGAAAAGCTATTAACAAGACTGTTGAAAAAAGATGTGATGAATAAGCCTTTCCAAGTCCAATTAAAACTTTATGACCTAGAGTTAATAGTGAACAATAAAGCTGCCAGTGCTCCAAAGGCCAGCCTGACTTTGGAGAGGTGGTATGTG…
>rhiRox1
ATGATCCAGTTGACAGCTACCCCTGTGAGTGCACTTGTTGATGAGCCAGTGCATATCCAAGCTACAGGCCTGACGCCCTTTCAGATGGTGAGTTTTCAGGCATCACTGGAAGATGAAAGTGGAAACATGTTTTATTCTCAAGCCCACTATAGGGCCAATGAATTTGGTGAGGTGGACCTGAAGCATGCTGCTTCACTTGGAGGGGATTATATGGGAGTCCACCCCATGGGTCTCTTCTGGTCTCTGAAACCTGAAAAGCTATTAACAAGACTGTTGAAAAAAGATGTGATGAATAAGCCTTTCCAGGTCCAATTAAAACTTTATGACTTAGAGTTAATAGTGAACAATAAAGCTGCCAGTGCTCCAAAGGCCAGCCTGACTTTGGAGAGGTGGTATGTG…
>rhiBie1
ATGATCCAGTTGACAGCTACCCCTGTGAGTGCACTTGTTGATGAGCCAGTGCATATCCAAGCTACAGGCCTGACGCCCTTTCAGATGGTGAGTTTTCAGGCATCACTGGAAGATGAAAGTGGAAACATGTTTTATTCTCAAGCCCACTATAGGGCCAATGAATTTGGTGAGGTGGACCTGAAGCATGCTGCTTCACTTGGAGGGGATTATATGGGAGTCCACCCCATGGGTCTCTTCTGGTCTCTGAAACCTGAAAAGCTATTAACAAGACTGTTGAAAAAAGATGTGATGAATAAGCCTTTCCAGGTCCAGTTAAAACTTTATGACTTAGAGTTAATAGTGAACAATAAAGCTGCCAGTGCTCCAAAGGCCAGCCTGACTTTGGAGAGGTGGTATGTG…
>colAng1
ATGATCCAGTTGACAGCTACCCCTGTGAGTGCACTTGTTGATGAGCCAGTGCATATCCAAGCTACAGGCCTGACTCCCTTTCAAATGGTGAGTTTTCAGGCATCACTGGAAGATGAAAGTGGAAACATGTTTTATTCTCAAGCCCACTATAGGGCCAATGAATTTGGTGAGGTGGACCTGAAGCATGCTGCTTCACTTGGAGGGGATTATATGGGAGTCCACCCCATGGGTCTCTTCTGGTCTCTGAAACCTGAAAAGCTATTAACAAGACTGTTGAAAAAAGATGTGATGAATAAGCCTTTCCAGGTCCAATTAAAACTTTATGACTTAGAGTTAATAGTGAACAATAAAGCTGCCAGTGCTCCAAAGGCCAGCCTGACTTTGGAGAGGTGGTATGTG…
>HLpilTep1
ATGATCCAGTTGACAGCTACCCCTGTGAGTGCACTTGTTGATGAGCCAGTGCATATCCAAGCTACAGGCCTGACTCCCTTTCAGATGGTGAGTTTTCAGGCATCACTGGAAGATGAAAGTGGAAACATGTTTTATTCTCAAGCCCACTATAGGGCCAATGAATTTGGTGAGGTGGACCTGAAGCATGCTGCTTCACTTGGAGGGGATTATATGGGAGTCCACCCCATGGGCCTCTTCTGGTCTCTGAAACCTGAAAAGCTATTAACAAGACTGTTGAAAAAAGATGTGATGAATAAGCCTTTCCAGGTCCAATTAAAACTTTATGACTTAGAGTTAATAGTGAACAATAAAGCTGCCAGTGCTCCAAAGGCCAGCCTGACTTTGGAGAGGTGGTATGTG…
>calJac3
ATGATTCAGTTGACAGCTACCCCTGTGAGTGCACTCGTTGATGAGCCGGTGCATATCCGAGCTACAGGCCTGACTCCCTTTCAGGTGGTGAGTTTTAAGGCATCACTTGAAGATGAAAAGAGAAACATGTTTTATTCTCAAGCCCACTATAGGGCCAATGAATTTGGTGAGGTGGACCTGGAGCATGCTTCTTCACTTGGAGGGGATTATGTGGGAGTCCACCCCATGGGTCTCTTTTGGTCCCTAAAACCTGAAAAGCCATTAAAAAGACTGTTGAAAAGAGATGTGATGAATAGCCCCTTTCAGGTCCAATTAGAACTTTATGACATAGAATTGCTACCAAACAATAAAGCTACCAGTGCTCCAAAGGCCAGCCTGACTTTGAAGAGGTGGTATGTG…
>aotNan1
ATGGTTCAGTTGACAGCTACCCCTGTGAGTGCACTTGTTGATGAGTCAGTGCATATCCGAGCTACAGGCCTGACTCCCTTTCAGGTGGTGAGTTTTAAGGCATCACTGGAAGATGAAAAGAGAAACATGTTTTATTCTCAAGCCCACTATAGGGCCAATGAATTTGGTGAGGTGGACCTGGAGCATGCTTCTTCACTTGGAGGGGATTATGTGGGAGTCCACCCCATGGGTCTCTTCTGGTCCCTAAAACCTGAAAAGCCATTAAAAAGACTGTTGAAAAGAGATATGATGAATAGCCCCTTTCAGGTCCAATTAAAACTTTATGACTTAGAATTACTACCGAATAATAAAGCTACCAGTGCTCCAAAGGCCAGCCTGACTTTGAAGAGGTGGTATGTG…
>saiBol1
ATGATTCAGTTGACAGCTACCCCTGTGAGTGCACTTGTTGATGAGCCAGTGCGTATCCGAGCTACAGGTCTGACTCCCTTTCAGGTGGTGAGTTTTAACGCGTCACTGGAAGATGAAAAGAGAAACGTGTTTTATTCTCAAGCCCACTATAGGGCCAATGAATTTGGTGAGGTGGACCTGGAGCATGCTTCTTCACTTGGAGGGGATTATGTGGGAGTCCACCCCATGGGTCTCTTCTGGTCCCTAAAACCTGAAAAACCATTAAAAAGACTGTTGAAAAGAGATGTGATGAATAGCCCCTTTCAGGTCCAATTAAAACTTTATGACTCAGTGTTACTACCGAACAATAAACCTACCAGTGCTCCAAAGGCCAGCCTGACTTTGAAGAGGTGGTATGTG…
>cebCap1
ATGATTCAGTTGACAGCTACCCCTGTGAGTGCACTTGTTGATGAGCCAGTGCGTATCCGAGCTACAGGCCTGACTCCCTTTCAGGTGGTGAGTTTTAAGGCATCACTGGAAGACGAAAAGAGAAATATGTTTTATTCTCAAGCCCACTATAGGGCCAATGAATTTGGTGAGGTGGACCTGGAGCATGCTTCTTCACTTGGAGGGGATTATGTGGGAGTCCACCCCATGGGTCTCTTCTGGTCCCTAAAACCCGAAAAGCCATTAAAAAGACTGTTGAAAAGAGATGTGATGAATAGCCCCTTTCAGGTCCAATTAAAACTTTATGACTTAGAGGCACTACCGAGCAGTAAAGCTACCAGTGCTCCAAAGGCCAGCCTGACTCTGAAGAGGTGGTATGTG…
>tarSyr2
ATGATCCAGTTACAAGCTGCTCCTATGATTGCACTTGTTGATGAGCCAGTGTATATCTGGGCTACAGGTCTGACTCCCTTTCAGGTGGTGAGTTTTCAGGCATCACTGAAAGATGAAAATGGGAACATGTTTCATTCTCGAGCCTATTATAGGGCCAATGAAGCTGGTATGGTGGACCTGGAGCATGCTTCTGCACTTGGAGGTGATTATGTGGGAGTCCACCCCATGGGTCTCTTCTGGTCCCTGAAACCTGAAAAGCTATTAACTAGACTGATAAAAAGAGATGTGATGAATAGCTCCTTCAAAGTCCAGTTGAAACTTTATGACTCAGTATTACCACTAGAAAAAAAAGCTTCCTGTGCTCCAAAGGCCAGCCTGACTTTGGAGAGATGGTATGTA…
>otoGar3
ATGGTTCAGCTGACAGCTACCCCTGTGATTGCCCTTGTTGATGAGCCAGTGCATATCCGAGCTACAGGCCTGACCCCCTTTCAGATAGTGACTCTTCATGCATCACTGAAAGATGAAAAGGGGAACATGTTTTATTCTCGAGCCTACTATAGGGCCAATGAAGTTGGTGAAGTGGACCTAGAACGCGATTCTTCCCTAGGAGGGGATTATACGGGCGTCCATCCCATGGGCCTCATCTGGTCCCTGAAACCTGAAAAGTTGTTAACTAGACTATTGAAAACAGATGTGATGAATAGCCCCTTTCAGGTCCAAGTAAAACTTCATGAATTAGATTTCCTACTGAACAATAAACCTATAAGTGCTCCAAAGGCAAGCCTGACTTTGGAGAGGTGGTACGTG…
>micMur3
ATGATTCAGTTGACAGCCACCCCTGTTACTGCCCTTGTTGATGAGCCAGTACATATCCGAGCCACAGGCCTGACCCCCTTTCAGGTGGTGAGTCTTCAGGCATCACTGAAAGATGAAAAGGGGAACATGTTTTATTCTCGAGCCTACTATAGGGCCAATGAAATTGGCGAAGTGGACCTGGAGCACGATTCTTCACTTGGAGGGGATTATGTGGGCCGCCACCCCATGGGTCTCATCTGGTCCCTGAAACCTGAAAATTTATTAACTAGACTAATGAAAAAAGATGTGATGAATAGCCCCTTCCAGGTCCATTTAAAACTTTATGACTCAGATGTATTACTAGACAATAAACCTACGACTGCTCTAAAGGCAAGCCTGACGCTGGAGAGGTGGTATGTG…
>proCoq1
ATGATTCAGTTGACAGCTACCCCTCTTACTGCCCTTGTTGATGAGCCAGTACATATCCGAGCTACAGGCCTGACCCCCTTTCAGGTGGTGAGTCTTCAGGCATCGCTGAGAGATGAAAATGGGAAAATGTTTTATTCTCGAGCCTACTATAGGGCCAATGAAGTTGGTGAAGTGGACCTGGAGCGTGATTCTTCACTCGGAGGGGATTATGTGGGCCTCCACCCTATGGGTCTCATCTGGTCCCTGAAACCTGAAAATGTATTAACTAGACTAATGAAAAAAGATGTGATGAATAGCCCCTTCCAGGTCCAATTAAAACTATATGACTCAGATTTACTACTAGACAATAAACCTACCAGTGCTCTAAAGGCAAGCCTGACTTTGGAGAGGTGGTATGTG…
>galVar1
NNNNNNNNNNNNNNNNNNNNNNNNNNNNNNNNNNNNNNNNNNNNNNNNNNNNNNNNNNNNNNNNNNNNNNNNNNNNNNNNNNNNNNNNNNNNNNNNNNNNNNNNNNNNNNNNNNNNNNNNNNNNNNNNNNNNNNNNNNNNNNNNNNNNNNNNNNNNNNNNNNNNNNNNNNNNNNNNNNNNNNNNNNNNNNNNNNNNNNNNNNNNNNNNNNNNNNNNNNNNNNNNNNNNNNNNNNNNNNNNNNNNNNNNNNNNNNNNNNNNNNNNNNNNNNNNNNNNNNNNNNNNNNNNNNNNNNNNNNNNNNNNNNNNNNNNNNNNNNNNNNNNNNNNNNNNNNNNNNNNNNNNNNNNNNNNNNNNNNNNNNNNNNNNNNNNNNNNNNNNNNNNNNNNNNNNNNNNNNN…
>tupChi1
ATGATCCAGCTGACAGCTACCCCTTTAAGTGCACTCATTGATGAACCAGTGTACATCCGAGCTACAGGCCTGACTCCCTTTCAGGAAGTGACTTTTCAGGCAACACTGAAAGATGAAATGGGGGTCCTCTTTTATTCTGAAGCCCACTATATGGCCAATGAAGTTGGTGAAGTGGACCTAGAACATGATTCTGCACTTGGGGGTGACTATGTGGGAGTCCATCCCATGGGGCTCTTCTGGTCCCTGAAACCTACTAAGATATTAACTAGACTGCTGAAAAGAGATGTAATGAATAGCCCTTTTCAGGTTCAATTAAAACTTTATGACNNNNNNNNNTCACTAAAGGATAACTCCCCCAAGTCTCCAAAAGCCAGCCTGACTTTGGAAAGGTGGTATGTG…
>jacJac1
ATGGCTCAGCTGACGGCTGCTCCTCTCAGTGCCCTTGTTGATGAGCCGGTGCACATCCGAGCTACAGGCCTAACTCCTTCTCAGTTGGTGTGCCTTCGTGCATCCCTGAGTGATGAGAAAGGGAACCTATTTTATTCTCAGGCCTACTATAAGGCCAGTGACACTGGTGAAGTGGACCTGGAAATGGATCCGTCACTTGGAGGTGACTTTGTGGGAGTCCACCCAATGGGTCTTTTCTGGTCCTTGAAACCTGAAACACCATTAAAAAGACTGATGAAAAGAGATGTGATGAATAGCCCCTTCCAGATTCAGTTAAAGCTTTGTGACCCAGATGTTCCAATTACTAATCGAGATTCTAGTACCCTAACAGCCAGCCTGACTTTGGAGAGGTGGTATGTG…
>micOch1
ATGGCCAAGCTAATAGCTGCTCCTCTTAGCGCACTTGTTGATGAGCCTGTGCACATCCAAGTCACAGGCCTGGCACCCTTTCAGGTGGTGTGCCTCCAGGCATCCCTGAATGACGAGAAGGGGAATATGTTTGTTTCAAAGGCCTATTACAAGGCCAGTGAAATGGGGGAGGTGGACCTGGAGCGTGATCCCTCACTTGGAGGAGACTATATGGGTGTCCACCCCATGGGTCTGTTTTGGTCCCTGAAACCCGAAAAGCTGTTGAGTCGCCTGGCGAAAAAAGATNNNNNNNNNATCCCCTACCAGGTCCACATAGAACTTTCCGAGCCACACTTTCCAATAAAAGGTATAGTTGTCAGTCCGCCAATGGATAGCCTGACTTTGGAAAGATGGTACGTG…
>criGri1
ATGGCCAAGCTGACAGCCACTCCTCTCAGTGCACTTGTTGATGAGCCTGTGCACATCCAAGTCGCAGGCCTGATGCCCTTTGAGGTGGTGTGCCTTCAGGCATCACTGAAAGATGAGAAGGGGAATATGTTTGGTTCTAAGGCCTACTACAGGGCTAATGAAGTGGGGGAGGTGGATCTGGAGCGTGATTCCTCAGTTGGAGGAGACTATATGGGTGTCCACCCCATGGGCCTTTTCTGGTCCTTGAAACCAGAAAAGCTGTTGAGTCGACTGGCAAAGAAAGATNNNNNNNNNAGCCCCTACCAAGTCCACATAGAACTTTGCAAGCCACACTTTCCAGTAAAAGGTATAGTTGTCAGTCCACCAATGGATAGCCTGACTTTGGAAAGATGGTATGTG…
>mesAur1
ATGGCCAAGGTGACAGCCACTCCTGTCAGCACACTTGTTGACGAGCCTGTGCACATCCGGGTCACAGGCCTGAAGCCCTTTCAGGTGGTGTGCCTTCAGGCATCCCTGAGAGATGAGAAGGGGAATCTGTTTGCGTCGAAGGCCTACTACCGGGCTAGCGAGGTAGGGGAGGTGGATCTGGAGCAGGATCCCTCGCTTGGAGGAGACTATATGGGCGTCCACCCCATGGGTCTTTTCTGGTCCTTGAAACCCGAAAAGCTGCTGAGTCGACTGGCAAAGAAAGATNNNNNNNNNATCCCTTACGAGGTCCACATAGAACTCCGTGAGCCTCACTTTCCCATAAAAGGTGTAGTTGTCAGTCCGCCAATGGACAGCCTGACTTTGGAAAGATGGTATGTG…
>perManBai1
ATGGCCAAGCTGACAGCCACTCCTCTCAGTGCTCTTGTCGATGAGCCTGTGCACATCCGAGTCACAGGCCTGACGCCCTCCCAGGTGGTATGCCTTCAGGCATCACTGAGAGATGAGAAGGGCAATCTCTTTGGTTCTCAGGCCTACTACAAGGCCAGTGAAGTGGGGGAGGTGGATCTGGACCGTGATCCCTCACTTGGGGGAGACTATATGGGTGTCCACCCCATGGGTCTTCTCTGGTCCTTGAAACCTGAAAAACTGTTGAGTCGACTGGCCAAAAAAGATGTGATGAACAGCCCCTACGAGGTCCACATAGATCTCCGCAGTCCACACTTTCCAATAAAAGGTGTGGTTATCAGCCCGCCCATGGATAGCCTGACTTTGAAAAGATGGTATGTA…
>mm10
ATGGCCAAGCTGACAGCTGTTCCTCTCAGTGCTCTTGTTGATGAGCCTGTGCACATCCAGGTCACAGGCCTGGCCCCCTTTCAGGTGGTGTGCCTTCAGGCATCACTGAAAGATGAGAAGGGAAACCTGTTTAGTTCTCAGGCCTTCTACAGGGCCAGTGAAGTGGGTGAGGTAGATCTGGAGCATGACCCCTCACTTGGAGGAGACTATATGGGGGTCCACCCCATGGGCCTTTTCTGGTCCTTGAAACCTGAAAAGCTATTGGGTAGATTGATAAAAAGAGATGTGATGAATAGCCCCTACCAAATCCACATAAAAGCTTGCCATCCATACTTTCCATTACAAGACATAGTCGTCAGTCCTCCCTTGGATAGCCTGACTCTGGAAAGGTGGTATGTG…
>HLmusCar1
ATGGCCAAGCTGACAGCTGTTCCTCTCAGTGCTCTTGTTGATGAGCCCGTGCACATCTGGGTCACAGGCCTGGCCCCCTTTCAGGTGGTGTGCCTTCAGGCATCACTGAAAGATGAGAAGGGAAACCTGTTTAGTTCTCAGGCCTTCTACAGGGCCAGTGAAGTGGGTGAGGTAGATCTGGAGCGTGACTCCTCACTTGGAGGAGACTATATGGGGGTCCACCCCATGGGCCTTTTCTGGTCCTTGAAACCTGAAAAGCTATTGGGTAGATTGGTAAAAAAAGATGTGATGAATAGCCCCTACCAAATCCACATAAAAGTTTGCCATCCATACTTTCCATTACAAGACATAGCTGTCAGTCCTCCATTGGATAGCCTGACTCTGGAAAGGTGGTATGTG…
>HLmusPah1
ATGGCCAAGCTGACAGCTGTTCCTCTCAGTGCACTTGTGGATGAGCCTGTGCACATCCAGGTCACAGGCCTGGCCCCCTTTCAGGTGGTGTGCCTTCAGGCATCACTGAAAGATGAGAAGGGAAATCTGTTTAGTTCTCAGGCCTTCTACAGGGCCAGTGAAGTGGGTAAGGTAGATCTGGAGTGTGACTCCTCTCTTGGAGGAGACTATATGGGGGTCCACCCCATGGGCCTTTTCTGGTCCTTGAAACCTGAAAAGATATTAGGTAGATTGGTAAAAATAGATGTGATGAATAGCCCCTACCAAATCCACATAAAAGTTTGCCATCCATCCTTTCCAATACAAGGCATAGTTGTCAGTCCTCCATTGGATAGCCTGACTCTGGAGAGGTGGTATGTG…
>rn6
ATGGCCAAGCTGACAGCTGTTCCTCTCAGTGCACTTGTTGATGAGCCTGTGCATATCCGGGTCACAGGCCTGACCCCCTTCCAGGTGGTGTGCCTTCAGGCATCACTGAAAGATGATAAGGGAAACCTGTTTAATTCTCAGGCCTTCTACAGGGCCAGTGAAGTGGGTGAGGTAGATCTGGAACGTGATTCCTCTCTTGGAGGAGACTACATGGGGGTCCACCCCATGGGTCTTTTCTGGTCCATGAAACCTGAAAAGCTATTGACTAGATTGGTAAAAAGAGATGTGATGAATAGGCCCCACAAAGTCCACATAAAACTTTGCCATCCATACTTTCCAGTAGAAGGCAAAGTTATCAGTTCCTCCTTGGATAGTCTGATTCTGGAAAGGTGGTATGTG…
>HLmerUng1
ATGGCCAAGCTGATAGCCACTCCTCTCAGTGCCCTTGTGGATGAGCCTGTGCACATCCGGGTCACTGGCCTGGCCCCCTCTCAGGTTGTGTTCCTCGAGGCATCACTGAAAGACGAGCGGGGGATCCTGTTTAGTTCTCAGGCCTCCTACAGGGCCAGTGAAGTGGGTGATGTGGATCTGGATCGTGATTCCTCACTCGGAGGAGACTACGTGGGCGTCCACCCCATGGGTCTTTTCTGGTCCTTAAAGCCTGAAAAGCCATTTAGTAGACTGGCAAAAAGAGATGTGATAGATAGCCCCTATCGAGTCCACTTAAAACTTCGAGATCAGTACTCTTTACTAGCAGGTGTAGATATTAGTNNNNNNNNNGACAGCCTGATTTTGGAAAGGTGGTATGTG…
>nanGal1
ATGGCTCAGCTGACAGCTGCTCCTCTCAGTGCGCTAGTTGATGAGCCAGTGCACATCCAAGTTACAGGCCTGACTCCCTTCCAGGTCGTGTGTCTTCAGGCATCATTGAAAGATGAGAAGGGGAACCTGTTTGAGTCTCAGGCCTTCTACAAGGCCAATGAAGTTGGAGAGGTAGACTTGGAGCGAGATGCCTCAGTTGGAGGAGACTATGTGGGTGTCCATCCCATGGGTCTTTTATGGTCCTTGAAACCTGAAAAGCTCTTAACTAGACTAGCAAAAAGAGATGTGATGAACAGCCCCTTCCAAGTCCAGGTAAAAGTTTGTGACCCTTATTTTCCAATAAAAAATGTAGTTCCCGGTGCTCCGAAGGACAGCCTGACTTTGGAAAGGTGGTATGTG…
>HLcasCan1
ATGGTTGAGCTGATAGCGACTCCTCTAAGCGCGCTTGTTGATGAGCCAGTGCATATCCGAGTTACAGGCCTGACACCTTTTCAGGTGGTATGTCTTAAGGCATCTTTGAAAGATGAGAAGGAGAATATGTTTCATTCTCATGCCTACTATAAGGCCAATGAAGTTGGTGAGGTGGACTTGGAACGTGATTCTGCAGTTGGAGGTGACTTTGTGGGTGTCCACCCTATGGGTCTCTTCTGGTCCTTGAAACCTGAAAAGATGTTAACTAGACTGGCAAAAAGAGAGGTGATGAATAGCCCCTTCCAAATTGAATTAAAACTTTGTGAGCCAAGTTTTCCAGTAAGAACTAGTATTTCCAGTGCTCCAAAGGCCAGCCTGACTTTGGAAAGGTGGTATGTG…
>HLdipOrd2
ATGGTTCAAATCATAGCGACACCTCTCAGTGCACTTGCTGATGAGCCAGTGCGGATCCGCGTTACAGGCCTGATCCCTTTTCAGACGGTGTGTTTTCAGGCATCGGTGAAAGATGAGAAGGATGACGTGTTTCGTTCTCAGGCCTTCTTTAGGGCCAACGAAGCGGGTGAAGTAGACTTGGAGCGTGATCCTTCCCTTGGAGGTGACTACACGGGCATCCACCCCATGGGTCTTTTCTGGTCCTTGAAACCTGAAAATCCTTTAAGTCGACTGCTGAAAAAAGATGTGATGAATAGTCCCTTCCAGATCCAATTGAAACTTTCTGAACTACAACCGCCATTAAAANNNNNNNNNCACAGTGTTCCGAAAGCCAGCCTGACTTTGGAAAGGTGGTATGTC…
>hetGla2
ATGGTTCAGCTGACAGCTTCTCCTCTGAGTGCACTTGCTGATGAGCCCGTCCATATCCGCGTTACAGGCCTGAGTCCTTTCAAGATGGTGAGTCTTCAGGCATCACTGAGAGATGAAAAGGGGAACCTGTTTTATTCTGAGGCCTACTATAAGGCCAATGAAGCTGGTGAGGTAGATTTGGAGCGTGATGCTGCACTTGGAGGTAACTATGTGGGAATCCACCCCATGGGACTCCTCTGGTCCTTGAAACCTGAAAAGCTGTTAACAAGACTGATAAAAAGAGATGTGATAAATAGCCCATTCGAGGTCCAATTAAAAGTTTGTGAACCACGTCCTCCAGTAAAATCTGAATTGACCAGTGCTCCAATTGCCAGCCTGACCCTGGAAAGGTGGTACGTG…
>HLfukDam1
ATGGTTCAGCTGACAGCTACTCCTCTGAGTGCACTTGCTGATGAGCCCGTGCATATCCGAGTTACAGGCCTGAGTCCTTTCAAGGTGGTGAGCCTTCAGGCATCACTGAGCGATGAAAAGGGGAATCTGTTTTGTTCTCAGGCCTACTATAAGGCCAATGAAGCTGGTGAGGTAGATTTGGAGCGTGACGCTGCACTTGGAGGCGACTACGCGGGAGTCCACCCCATGGGACTCTTCTGGTCCTTGAAACCTGAAAAGCTGTTAACAAGACTGATAAAAAAAGATGTGATGAATAGCCCATTCCAGGTCCAATTAAAAGTCTGTGAACCACTTCCTCCATTAAGACATGAATTGTCCATTGATCCAATTGCCAGTGTGACCTTGGAAAGGTGGTATGTG…
>chiLan1
ATGGTTCAGCTGACAGCTACTCCTCAGAGCGCGCTTGTTGATGAGCCCGTGCAGATCCGAGTCACAGGCCTGAGTCCTTTCCAGGTGGTGTGTCTTCAGGCATCACTGACAGATGAAAAGCAGACCCTGTTTCGTTCTGAAGCCTACTATAAGGCCAATGAAGCTGGTGAGGTCGATTTGGAGCGTGATGCTGCGCTTGGAGGTGACTATGTGGGAGTCCACCCCATGGGGCTCTTCTGGTCCTTGAAACCTGAAAAACTGTTAACGAGACTGATGAAAAGAGATGTGATGAATAGTCCGTTCCAGGTCCAATTACAACTCTTTGAGCCATATTTCCCAGTACAATATGAATCTGCCCGTGCTCCAATGGCCAGCCTGACCGTGGAAAGGTGGTACGTG…
>octDeg1
ATGGTTCAGCTCACAGCCACTCCTCTGAGTGCACTTGTTGATGAGCCTGTGCATATCCGAGTTACAGGCTTGAGCCCTTTCCAGGTGGTGTGTCTCCAGGCATCAGTGAAAGATGAAAAGGATTTGATGTACTTTTCTGAGGCCTGTTATAAGGCCAATGAAGCTGGTGAGGTAGACTTGAAGCGAGATGCTTCCCTTGGAGGTGACTATGTGGGAGTCCATCCCATGGGGCTCTTCTGGTCCTTGAAGCCTGAAAAGATGTTATCAAGACTTATTAAAAAAGAGGTGATGACTAGACCACTCCAGGTCCAATTAAAACTCTGTGAGCCATATTTTCCAGTAAAATATGTATCTCCCAGTGCTCCATTGGCCAGCCTGACTTTGGAAAGGTGGTATGTG…
>speTri2
ATGGTTCAGCTGACAGGTACTCCTCTAAGTGCACTTGTTGATGAGCCGGTGCGTATCCGGATTACAGGCCTGACTCCTTTTCAGATTGTGACTCTTCAGGCATCACTGAAAGATGAGAAGGAGAACATGTTTTATTCTCATGCCTACTATAGGGCCAATAAAGTTGGTGAGGTGGACTTGGAACATGATTCTGCGCTTGGAGGTGACTATGTGGGAGTCCATCCTATGGGTCTCTTCTGGTCCTTGAAACCTGAAAAGCTATCAACTAGACTATTGAAAAGAGATGTGATGAATAGCCCTTTCCAGGTCCAAATAAAACTTTGTGACCTAATGTTACCACTAGAAAATCAAGTTACTAGTACCTCAAAGGTCAGCCTTACTTTGGAAAGGTGGTATGTG…
>HLmarMar1
ATGGTTCAGCTGACAGTTACTCCGCTAAGTGCACTTGTTGATGAGCCAGTGCATATCCGGATTACAGGCCTGACTCCTTTTCAGATTGTGACTCTTCAGGCATCACTGAAAGACGAGAAGGAGAACATGTTTTATTCTCATGCCTACTATAGGGCCAATAAAGTTGGTGAGGTGGACTTGGAACATGATTCTGCACTTGGAGGTGACTATGTGGGAGTCCATCCCATGGGTCTCTTCTGGTCCTTGAAACCTGAAAAGCTATCAATTAGACTATTGAAAAGAGATGTGATGAATAGCCCTTTCCAGGTCCAAATAAAACTTTGTGACCTAATGTCACCACTAGGAAATCAAGCTACTAGTATCTCAAAGGTCAGCCTGACTTTGGAAAGGTGGTATGTG…
>oryCun2
ATGGTTCAGCTGACAGCCACCCCTCTAAGTGCACTTGTTGATGAGCCAGTGCATATCCGAGCCACAGGCCTGACTCCTCTTCAGTTGGTGGTCTTTCATGCATCCTTGGAAGATGAAGTGGGGAATCTCTTTTATTCACGGGCCTTCTACAGGGCCAATGAAGTTGGTGAGATAGACTTAGATCATGCTGCTGCACTTGGAGGTGACTATAAGGGAGTGCACCCCATGGGACTCTTCTGGTCACTCAAGCCTCAAAAACTAGTAACAAGACTGCTGAAAAGAGATGTGATGACTAGCCCCTTCCGGGTCCAGATAAAACTCTATGACAGACATTTACCAATAGAAACCAAAACCAGCGAAGCACCAAAGGCCAGCGTGACTTTGGAAAGGTGGTATGTG…
>ochPri3
ATGGTTCAGCTGACAGCTACTCCTACAAGTACACTTGTTGATGAGCCAGTGCATATCCGAGCCACTGGCCTGGCTCCTTTTCAGTTGGTGTCCCTTCACGCGACCCTGGAAGATGAAAAGGGGATGTTCTTTAATTCCTGGGCCTACTACAGGGCCAATGAAGTTGGTGAGGTGGACTTAGATTGTGCTCCGGCACTTGGAGGTGATTATACAGGAGTACACCCCATGGGACTCTTCTGGTCACTAAAACCTGAAATATTCTTAACTAGGCTGTGTAAAAGAGATGTGATGAACAGCCCCTTCAAGGTCCAGATAAAGCTTTATGACAAAGAGTTACCAATACAACCCAAAGTCACCCGTGCACCAACGGCCAGTGTGACTGTGGAAAGATGGTATATG…
>HLturTru3
AGGATTCAGCTGACAGCTACCCCTGCAAGTGCANNNNNNGATGAGCCAGCGCATNNNNNNNNNNNNGACCTAACTCCGTTTCAGATAGTGCTTCTTTGGACATCACTGGAAGATGAAAAGGGAATCCTGTTTCATTCTCAAGCCTACTCTAGGGCCAGTGAAGTTGGTGAGGTGGACCTAGAGCATGCATCTTCTCTTGGAGGTGATTATGTAGGAGTCCACCCTATGGGTCTCCTCTGGTCCCTGAAATCTGAGAAGATACTAACTAAACTGCTGAAAAGAGATGTTATGAATAACCCCTTGCAGTTCCAATTAAAACTTTATGATTCAGATGTAATGGTTACCCACACCGCCATCACTACTCCAAAGGTCAGCCTGACTTTGGAGAGGTGGTATGTA…
>HLorcOrc1
AGGATTCAGCTGACAGCTACCCCTGCAAGTGCANNNNNNGATGAGCCAGCGCATNNNNNNNNNNNNGACCTAACTCCATTTCAGATAGTGCTTCTTTGGACATCACTGGAAGATGAAAAGGGAATCCTGTTTCATTCTCAAGCCTACTCTAGGGCCAGTGAAGTTGGTGAGGTGGACCTAGAGCATGCATCTTCTCTTGGAGGTGATTATGTAGGAGTCCACCCTATGGGTCTCCTCTGGTCCCTGAAATCTGAGAAGATACTAACTAAACTGCTGAAAAGAGATGTTATGAATAACCCCTTGCAGTTCCAATTAAAACTTTATGATTCAGATGTAATGGTTACCCACACCGCCATCACTACTCCAAAGGTCAGCCTGACTTTGGAGAGGTGGTATGTA…
>HLdelLeu1
AGGATCCAGCTGACAGCTACCCCTGCAAGTGCANNNNNNGATGAGCCAGCGCATNNNNNNNNNNNNGACCTAACTCCATTTCAGATAGTGCTTCTTTGGACATCACTGGAAGATGAAAAGGGAATCCTGTTTCATTCTCAAGCCTACTCTAGGGCCAGTGAAGTTGGTGAGGTGGACCTAGAGCATGCATCTTCTCTTGGAGGTGACTATGTAGGAGTCCACCCTATGGGTCTCCTCTGGTCCCTGAAACCTGAGAAGATATTAACTAAACTGCTGAAAAGAGATGTTATGAATAACCCCTTGCAGGTCCAATTAAAACTTTATGATTCAGATGTAATGGTTACCCACAGCGCCATCACTACTCCAAAGGTCAGCCTGACTTTGGAGAGGTGGTATGTA…
>balAcu1
AGGATTCATCTGATAGCTACCCCTGCAAGTGCANNNNNNGATGAGCCAGTGCATAGCNNNNNNNNNNNNCTAACTCCATTTCAGATAGTGCTTCTTTGGACATCACTGGAAGATGAAAAGGGAAACCTGTTTCATTCTCAAGCCTACTCTAGGGCCAATGAAGTTGGTGAGGTGGACCTAGAGCATGCATCTTCTCTTGGAGGTGATTATGTAGGAGTCCACCCCATGGGTCTCCTCTGGTCCCTGAAACCTGAGAAAATATTAACTAAACTGCTGAAAAGAGATGTTATGAATAACCCCTTGAAGGTCCAATTAAAACTTTATGATTCAGATGTAATGGTTACCCACATCGCCATCACTACTCCAAAGGTCAGCCTGACTTTGGAGAGGTGGTATGTA…
>HLbalMys1
NNNATTCATCTGACAGCTACCCCTGCAAGTGCANNNNNNGATGAGNNNGTGCATNNNNNNNNNNNNGGCCTAACTCCATTTCAGATAGTGCTTCTTTGGACATCACTGGAAGATGAAAAGGGAAACCTGTTTCATTCTCAAGCCTACTCTAGGGCCAATGAAGTTGGTGAGGTGGACCTAGAGCATGCATCTTCTCTTGGAGGTGATTATGTAGGAGTCCACCCCATGGGTCTCCTCTGGTCCCTGAAACCTGAGAAAATATTAACTAAACTGCTGAAAAGAGATGTTATGAATAACCCCTTGAAGGTCCAATTAAAACTTTATGATTCAGATGTAATGGTTACCCACATCNNNATCACTACTCCAAAGGTCAGCCTGACTTTGGAGAGGTGGTATGTA…
>HLhipAmp1
ATGAGTNNNNNNNNNGCTACTCCTGCAAGTGTACTTGTTGGTGAGCCAGAGCATACCGGAGCTACAGGCCTAACTTCATTTCAGATAGTGCTTCTTTGGGCATCACTGGAAGATGAAAAGGGAAACCTGTTTCATTCTCAANNNNNNNNNNNNGCCAATGAAGTTGGTGAAGTGGACCAAGAGCATGCGTCTTCTCTTGGAGGTGATTATGTAGGAATCCACCCCATGGGTCTCCTCTGGTCCCTGAAACCTGAGAAGATATTAACTAAGCTGTTGAAAAGAGATATGATGAATAGCTGCTTGCAGGTCCAATTAAAACTTTATGATTCAGATGTAATGGTTACCCACATTGCCATCACTACTCCAAAGGTCAGCCTGAATTTGAAGAGGTGTTATGTA…
>bosTau8
GTGGTTCAGCTGACAGCTACCCAAGCAAGTGCTCTTATTGATGAGCCAGAACATAGCCAAGATACAGGCCTGACTCCATTTCAGATANNNCTTCTTNNNGAATCACTGGAAGATGAAAAGGGGAACTTGTTTCATTCTCAAGCCAACTATAGGGCCAATGAAGTTGGTNNNNNNNNNNNNNNNNNNGCACCTTTTCTTGGAGGTTATTATGTAGGGGTCTACTCCATGGGTCTCCTTTGGTCCCTGAAACCTGAGAAGATATTAATTAGACTGTTGAAAAGAGATGTGATGAATAGCCCTTTGCAGGTCCAATTTAAACTTTATGATTCAGACATAATGGTAACCCATGTTGCCATCAGTACTCCAAATGTCAGTCTGATTTTGNNNAGGTGGTATGTA…
>HLbosInd1
GTGGTTCAGCTGACAGCTACCCAAGCAAGTGCTCTTATTGATGAGCCAGAACATAGCCAAGATACAGGCCTGACTCCATTTCAGATANNNCTTCTTNNNGAATCACTGGAAGATGAAAAGGGGAACTTGTTTCATTCTCAAGCCAACTATAGGGCCAATGAAGTTGGTNNNNNNNNNNNNNNNNNNGCACCTTTTCTTGGAGGTTATTATGTAGGGGTCTACTCCATGGGTCTCCTTTGGTCCCTGAAACCTGAGAAGATATTAATTAGACTGTTGAAAAGAGATGTGATGAATAGCCTTTTGCAGGTCCAATTAAAACTTTATGATTCAGACATAATGGTAACCCATGTTGCCATCAGTACTCCAAATGTCAGTCTGATTTTGNNNAGGTGGTATGTA…
>bisBis1
GTGGTTCAGCTGACAGCTACCCAAGCAAGTGCTCTTATTGATGAGCCAGAACATAGCCAAGATACAGGCCTGACTCCATTTCAGATANNNCTTCTTNNNGAATCACTGGAAGATGAAAAGGGGAACTTGTTTCATTCTCAAGCCAACTATAGGGCCAATGAAGTTGGTNNNNNNNNNNNNNNNNNNGCACCTTTTCTTGGAGGTTATTATGTAGGGGTCTACTCCATGGGTCTCCTTTGGTCCCTGAAACCTGAGAAGATATTAATTAGACTGTTGAAAAGAGATGTGATGAATAGCCCTTTGCAGGTCCAATTAAAACTTTATGATTCAGACATAATGGTAACCCATGTTGCCATCAGTACTCCAAATGTCAGTCTGATTTTGNNNAGGNNNTATGTA…
>bosMut1
GTGGTTCAGCTGACAGCTACCCAAGCAAGTGCTCTTATTGATGAGCCAGAACATAGCCAAGATACAGGCCTGACTCCATTTCAGATANNNCTTCTTNNNGAATCACTGGAAGATGAAAAGGGGAACTTGTTTCATTCTCAAGCCAACTATAGGGCCAATGAAGTTGGTNNNNNNNNNNNNNNNNNNGCACCTTTTCTTGGAGGTTATTATGTAGGGGTCTACTCCATGGGTCTCCTTTGGTCCCTGAAACCTGAGAAGATATTAATTAGACTGTTGAAAAGAGATGTGATGAATAGCCCTTTGCAGGTCCAATTAAAACTTTATGATTCAGACATAATGGTAACCCATGTTGCCATCAGTACTCCAAATGTCAGTCTGATTTTGNNNAGGTGGTATGTA…
>bubBub1
GTGGTTCAGCTGACAGCTACCCAAGCAAGTGCTCTTATTGATGAGCCAGTACATAGCCAAGATACAGGCCTGACTCCATTTCAGATANNNCTTCTTNNNGAATCACTGGAAGATGAAAAGGGGAACCTGTTTCATTCTCAAGCCAACTATAGGGCCAATGAAGTTGGTNNNNNNNNNNNNNNNNNNGCACCTTTTCTTGGAGGTTATTATGTAGGGGTCTACTCCATGGGTCTCCTTTGGTCCCTGAAACCTGAGAAGATATTAATTAGACTATTGAAAAGAGATGTGATGAATAGCCCTTTGCAGATCCAATTAAAACTTTATAATTCAGACGTAATGGTAACCCATGTTGCCATCACTACTCCAAATGTCAGTCTGATTTTGNNNAGGTGGTATGTA…
>HLoviAri4
GTGGTTCAGCTGACAGCTACCCGAGCAAGTGCTCTTATTGATGAGCCAGTACATATCCAAGATACAGGCCTGACTCCATTTCAGATAAAGCTTCTTNNNGAATCACTGGAAGATGAAAAGGGGAACTTGTTTCATTCTCAGGCCAACTATAGGGCCAATGAAGTTGGTNNNNNNNNNNNNNNNNNNGCACCTTTTCTTGGAGGTTATTATGTAGGGGTCTACCCCATGAGTCTCCTTTGGTCCCTGAAACCTGAGAAGATGTTAATTAGACTGTTGAAAAGCGATGTGATGAATAGCCCTTTGCAGATCCAATTAAAACTTTATGATTCAGATGGGATGGTAACCCATGTTGCCATCACTACTCCAAATGTCAGTCTGATTTTGNNNAGGTGGTGTGTA…
>HLoviCan1
GTGGTTCAGCTGACAGCTACCCGAGCAAGTGCTCTTATTGATGAGCCAGTACATATCCAAGATACAGGCCTGACTCCATTTCAGATAAAGCTTCTTNNNGAATCANNNGAAGATGAAAAGGGGAACCTGTTTCATTCTCAAGCCNNNTATAGGGCCAATGAAGTTGGTNNNNNNNNNNNNNNNNNNGCACCTNNNCTTGGAGGTTATTATGTAGGGGTCTACCCCATGAGTCTCCTTTGGTCCCTGAAACCTGAGAAGATATTAATTAGACTGTTGAAAAGAGATGTGATGAATAGCCCTTTGCAGATCCAATTAAAACTTTATGATTCAGACGGGATGGTAACCCGTGTTGCCATCACTACTCCAAATGTCAGTCTGATTTTGNNNAGGTGGTGTGTA…
>HLcapHir2
GTGGTTCAGCGGACAGCTACCCAAGCAAGTGCTCTTATTGATGAGCCAGTACATATCCAAGATACAGGCCTGACTCCGTTTCAGATAAAGCTGCTTNNNGAATCACTGGAAGATGAAAAGGGGAACCTGTTTCATTCTCAAGCCAACTATAGGGCCAATGAAGTTGGTNNNNNNNNNNNNNNNNNNGCACCTTTTCTTGGGGGTTATTATGTAGGGGTTTACCCCATGAGTCTCCTTTGGTCCCTGAAACCTGAGAAGATATTAATTAGACTGTTGAAAAGAGATGTGATGAATAGCCCTTTGCAGATCCAATTAAAACTTTATAATTCAGATGGGATGGTAACCCATGTTGCCATCACTACTCCAAATGTCAGTCTGATTTTGNNNAGGTGGTGTGTA…
>panHod1
GTGGTTCAGCTGACAGCTACCCAAGCAAGTGCTCTTATTGATGAGCCAGTACATATCCAAGATACAGGCCTGACTCCATTTCAGATAAAGCTTCTTNNNGAATCACTGGAAGATGAAAAGGGGAACTTGTTTCATTCTCAAGCCAACTATAGGGCCAATGAAGTTGGTNNNNNNNNNNNNNNNNNNGCACCTTTTCTTGGAGGTTATTATGTAGGGGTCTATCCCATGAGTCTCCTTTGGTCCCTGAAACCTGAGAAGATATTAATTAGACTGTTGAAAAGAGATGTGATGAATAGCCCTTTGCAGATCCAATTAAAACTTNNNGATTCAGACGGGATGGTAACCCATGTTGCCATCACTACTCCAAATGTCAGTCTGATTTTGNNNAGGTGGTGTGTA…
>HLcerEla1
GTGGGTCAGCTGACAGCTGCCCAAGCAAGTGCTCTTATTGATGAGCCAGGACATATCCAAGATACAGGCCTGACTCCATTTCAGATAGAGCTTCTTNNNGAATCACTGGAAGATGAAAATGGGAACCTGTTTCATTCTCAAGCCAACTATAGGGCCAATGAAGTTGGTNNNNNNNNNNNNNNNNNNGCACCTTTTCTTGGAGGTTATTATGTAGGGGTCCACACCATGGGTCTCCTTTGGTCCCTGAAACCTGAGAAGATATTAATTAGACTGTTGAAAAGAGATGTGATGAATAGCCCTTTGCAGGTCCAATTAAAACTTTATGATTCAGACGTAATGGTATCCCATGTTGCCATCACTACTCCAAATGTCAGTATGATTTTGGAGAGGTGGTGTGTT…
>susScr11
ATGATTCAGCTGACAGCTACGCCTCTGAGTGCACTTGATGATGAGCCAATGCATATCCGATTTACAGGCCTGACTCCATTTCAGATAGTGTTTCTTCAGGCATCACTGGAAGATGAAAGGAGGAACATGTTTCATTCTTACGTCTACTATAAGGCCAACGAAGTTGGTGAGGTGAACCTGAAGCAGGCTGCTTCTCTTGGAGGTGATTATGTAGGAGTCCAGCCCATGGGTCTCTTCTGGTCCCTGAAATCTGAGAAGGTTGGAATTAAACTCTTCAAGAGAGATGTGATGAATAGCCCCTTTCAGGTCCAATTAAAACTTTGTGATCCAGCTGTCCTGTTGACCCACATTGTCTCTACTCCTCCAATAGTCTGCCTGACTTTAGAGAGGTGGTATGTA…
>HLequCab3
ATGATTCAGCTGACAGCTACCCCTGCAAGTGCCCTTGTCGATGAGCCAGTGCATATCCGAGCTACAGGCCTGACTCCCTTTCAGATAGTGCTTCTTCAGGCATCACTAGAAGATGAAATGGGAAACATGTTTCATTCCCAAGCCTACTATAGGGCCAATGAAGTTGGCGAGGTGGACCTGGAGCATGCTTCTTCACTTGGAGGTGACTACGTAGGAGTCCACCCGATGGGTCTCTTCTGGTCCCTGAAACCTGAAAAGATATTAACTAGACTGTTGAAAAGAGATGTGATGAATAGCCCCTTCCGGGTTCAATTAAAACTGTATAATTCAAATGTAATCTTAATCAACAAGGCCACCGCTGATCCAATCGTCAGCCTGACTTTGGAGAGATGGTACGTA…
>equPrz1
ATGATTCAGCTGACAGCTACCCCTGCAAGTGCCCTTGTCGATGAGCCAGTGCATATCCGAGCTACAGGCCTGACTCCCTTTCAGATAGTGCTTCTTCAGGCATCACTAGAAGATGAAATGGGAAACATGTTTCATTCCCAAGCCTACTATAGGGCCAATGAAGTTGGCGAGGTGGACCTGGAGCATGCTTCTTCACTTGGAGGTGACTACGTAGGAGTCCACCCGATGGGTCTCTTCTGGTCCCTGAAACCTGAAAAGATATTAACTAGACTGTTGAAAAGAGATGTGATGAATAGCCCCTTCCGGGTTCAATTAAAACTGTATAATTCAAATGTAATCTTAATCAACAAGGCCACCGCTGATCCAATCGTCAGCCTGACTTTGGAGAGATGGTACGTA…
>HLequAsi1
ATGATTCAGCTGACAGCTACCCCTGCAAGTGCCCTTGTCGATGAGCCAGTGCATATCCGAGCTACAGGCCTGACTCCCTTTCAGATAGTGCTTCTTCAGGCATCACTAGAAGATGAAATGGGAAACATGTTTCATTCCCAAGCCTACTATAGGGCCAATGAAGTTGGCGAGGTGGACCTGGAGCATGCTTCTTCACTTGGAGGTGACTACGTAGGAGTCCACCCGATGGGTCTCTTCTGGTCCCTGAAACCTGAAAAGATATTAACTAGACTGTTGAAAAGAGATGTGATGAATAGCCCCTTCCGGGTTCAATTAAAACTGTATAATTCAAATGTAATCTTAATCAACAAGGCCACCGCTGCTCCAATCGTCAGCCTGACTTTGGAGAGATGGTACGTA…
>cerSim1
ATGATTCAGCTGACGGCTACCCCTGCAAGTGCACTTGTCGATGAGCCAGTGCATATCCGAGCTACAGGCCTGACTCCCTTTCAGATAGTGCTTCTGCAGGCCTCGCTAGAAGATGAAATGGGGAACTTGTTTCATTCCCAAGCCTACTATAGGGCCAATGAAGTTGGTGAGGTGGACCTGGAGCATGCTTCTTCACTTGGAGGTGATTATGTAGGAGTCCACCCCATGGGTCTCTTCTGGTCCCTGAAACCTGAAAAGATATTAACTAGACTGTTGAAAAGAGATGTGATGAATAGCCCCTTCCAGATTCAATTAAAACTCTATAATTCAAATGTAATCTTAATCGACAATGCCTCCCCTGCTCCAAATGTCAGCCTGACTTTGGAGAGGTGGTACGCA…
>HLdicSum1
ATGATTCAGCTGACAGCTACCCCTGCAAGTGCACTTGTCGATGAGCCAGTGCATATCCGAGCTACAGGCCTGACTCCCTTTCAGATAGTGCTTCTGCAGGCCTCGCTAGAAGATGAAATGGGGAACTTATTTCATTCCCAAGCCTACTATAGGGCCAATGAAGTTGGTGAGGTGGACCTGGAGCATGCTTCTTCACTTGGAGGTGATTATGTAGGAGTCCACCCCATGGGTCTCTTCTGGTCCCTGAAACCTGAAAAGATATTAACTAGACTGTTGAAAAGAGATGTGATGAATAGCCCCTTCCAGGTTCAATTAAAACTCTATAATTCAAATGTAATCTTAATCGACAATGCCTCCACTCCTCCAAATGTCAGCCTGACTTTGGAGAGGTGGTACGTA…
>felCat8
ATGATTCAGCTGACAGCTACCCCTGCAAGCACGCTGACTGATGAGCCAGTGCACATCCGAGCTACAGGCCTGCGTCCGTCTCAGATAGTGATTTTTCAGGCAACACTGGAAGATGAAAAGGGGAACCTGTTTCATTCTCAAGCCTACTATAAGACCAGTGAAGTTGGTGAGGTAGACCTGGATCATGCTCCTTCACTTGGAGGTGACTATATAGGAGTCCACCCCATGGGTCTCTTCTGGTCTCTGAAACCTGAAAATTTTTTAACTAAATTGATGAAAAGAGATGTGATGACTAGCCCCTTCCTGGTCCAGATAAAACTTTATGATTCAAATTTACCATTAGCCCAGATTGCTGCCACTGATCCAAAAGTCAGCGTGACTTTGGAGAGGTGGTACAGA…
>panTig1
ATGATTCAGCTGACAGCTACCCCTGCAAGCACACTCACTGATGAGCCAGTGCACATCCGAGCTACAGGCCTGTGTCCCTCTCAGATAGTGATTTTTCAGGCAACACTAGAAGATGAAAAGGGGAACCTGTTTCATTCTCAAGCCTACTATAAGGCCAGTGAAGTTGGTGAGGTAGACCTGGATCATGCTCCTTCACTTGGAGGTGACTATATAGGGGTCCACCCCATGGGTCTCTTCTGGTCCCTGAAACCTGAAAAATTTTTAACTAAATTGATGAAAAGAGATGTGATGACTAGCCCCTTCCTGGTCCAGATAAAACTTTATGATTCAAATTTACCATTAGCCCAGATTGCCGCCACTGATCCAAAAGTCAGCGTGACTTTGGAGAGGTGGTACAGA…
>HLpanPar1
ATGATTCAGCTGACAGCTACCCCTGCAAGCACACTCACTGATGAGCCAGTACACATCCGAGCTACAGGCCTGTGTCCCTCTCAGATAGTGATTTTTCAGGCAACACTAGAAGATGAAAAGGGGAACCTGTTTCATTCTCAAGCCTACTATAAGGCCAGTGAAGTTGGTGAGGTAGACCTGGATCATGCTCCTTCACTTGGAGGTGACTATATAGGGGTCCACCCCATGGGTCTCTTCTGGTCCCTGAAACCTGAAAAATTTTTAACTAAATTGATGAAAAGAGATGTGATGACTAGCCCCTTCCTGGTCCAGATAAAACTTTATGATTCAAATTTACCATTAGCCCAGATTGCCGCCACTGATCCAAAAGTCAGTGTGACTTTGGAGAGGTGGTACAGA…
>canFam3
ATGATTCAGCTGACAGCTACCCCCACAAGTGCACTTATTGATGAGCCAGTGCATATCCGAGCTACAGGCCTGCCTCCCTTCCAGATAGTGGTTCTTCAGGCAACACTGAAAGATGAAACGGGGAACCTGTTTCATTCTCATGCCTACTATAAGGCTAATGAAGTTGGTGAGGTAGACTTGGAGCGTGCCCCTTCACTTGGAGGTGACTATGTAGGAGTCCACCCTATGGGTCTCTTTTGGTCCTTGAAACCTGAAAATATTTTAACTAAATTGTTGAAAAGAGATGTGATGAATAGCCCCTTCCTGGTCCAAATAAAACTTTATGATTCAAATTTACCATTAATTCACATCCCCACCACTGCTCCAAAAGTCAGCCTGACTTTGGAAAGGTGGTACACA…
>HLlycPic1
ATGATTCAGCTGACAGCTACCCCCACAAGCGCACTTATTGATGAGCCAGTGCATATCCGAGCTACAGGCCTGCCTCCCTTCCAGATAGTGGTTCTTCAGGCAACACTGAAAGATGAAACGGGGAACCTGTTTCATTCTCATGCCTACTATAAGGCTAATGAAGTTGGTGAGGTAGACTTGGAGCGTGCCCCTTCACTTGGAGGTGACTATGTAGGAGTCCACCCTATGGGTCTCTTTTGGTCCTTGAAACCTGAAAATATTTTAACTAAATTGTTGAAAAGAGATGTGATGAATAGCCCCTTCCTGGTCCAAATAAAACTTTATGATTCAAATTTACCATTAATTCACATCCCCACCACTGCTCCAAAAGTCAGCCTGACTTTGGAAAGGTGGTACACA…
>musFur1
ATGATTCAGCTGACAGCTACCCCTGCAAGTGCGCTTGTTGATGAACCCGTGCACATTCGTGCTACTGGCCTGTCTCCCTTTCAAGTAGTGATTCTTCAGGCCTCCCTGGCAGATGAGAAGGGGAACCTGTTTCATTCTCAAGCCTACTATAAGGCCAATGAAGCTGGGGAGGTAGACCTGCAGCAGGCCCCTTCGCTGGGAGGTGACTACATCGGAGTCCACCCTATGGGTCTCTTCTGGTCCCTGAAACCTGAAAAACTTTTAATGAAATTGATGAAAAAAGATGTGGTGAATAGCCCCTTCCTGGTCCAAATAAAACTTTATGATTCAAATTTGCAATTATCCGACATCGCCACCACTGCTCCAAAAGTCAGCCTGACTTTGGAGAGGTGGTATGTA…
>HLenhLut1
ATGATTCAGCTGACAGCTACACCGGCAAATGCACTTGTTGATGAACCCGTGCACATTCGTGCTACTGGCCTGTCTCCCTTTCAAGTAGTGATTCTTCAGGCCTCCCTGGCAGATGAGAAGGGGAACCTATTTCATTCTCAAGCCTACTGTAAGGCCAATGAAGCTNNNNNNGTAGACCTGCAGCAGGCCCCTTTGCTGGGAGGTGACTACATCGGAGTCCACCCTATGGGTCTCTTCTGGTCCCTGAAACCTGAAAAATTTTTAATGAAATTGGTGAAAAGAGATGTGATGAATAGCCCCTTCCTGGTCCAAATAAAACTTTATGATTCAAATTTGGAATTAACCGACATCGCCACCACTGCTCCAAAAGTCAGCCTGACTTTGGAGAGGTGGTATGTA…
>HLailFul1
ATGATTCAGCTGACAGCTACCCCTGCAAGTGCACTTATTGATGAGCCTGCGCACATTCGCGCCACCGGCCTATCTCCCTTTCAGATAGTGATTCTTCAGGCATCGCTGAAAGATGACAAGGGGAACCTATTTCATTCTCAAGGCTACTATAAGGCCGATGAAGCTGGTGAGGTAGACCTGCAGCAGGCCCCTTCACTGGGAGGTGACTACATTGGAGTCCACCCTATGGGTCTCTTTTGGTCCCTGAAACCTGAAAAATTTTTAACGAAATTGTTGCAAAGAGATNNNNNNNNNNNNNNNTTCCTGGTCCAAATAAAACTTTATGATTCAAATTTACTATTAACCGACATGGTCACTGCTGCTCCAAAAGTCAGCCTGGCTTTGGAGAGGTGGTACGTA…
>ailMel1
ATGATTCAGCTGACAGCTACCCCTGCAAGCGCACTTATCGATGAGCCAGTGCATATCCGAGCTACTGGCCTGCCGCCTTCCCATATAGTGCTTCTTCGGGCATCACTGGAAGATGAGAAGGGGAACCTGTTTCATTCTCTAGCCTACTATAAGGCCAGTGAAGTTGGTGAGGTAGATCTGGAGAGGGACCCTTCACTGGGCGGGGACTATGTAGGAGTCCACCCTATGGGTCTCTTCTGGTCCCTGAAACCTGAAAAACTCTTAATGAAATTGTCAAAAAGAGATGTGATGAATAGCCCCTTCCTGGTCCAAATAAAACTTTATGATTCGAATTTACTTTTAACCAACATCGCCACCACTACTCCAAAAGTCAGCCTGACCTTGGAGAGGTGGTACAGG…
>ursMar1
ATGGCTCAGCTGACAGCTACTCCTGCAAGCGCGCTTATCGATGAGCCAGTGCACATCCGAGCTACGGGCCTGCCGCCCTTCCAGATAGTGCTTCTTCGGGCATCACTGGAAGATGAGAAGGGGAACCTGTTTCATTCTCAAGCCTACTATAAGGCCAGTGAAGTTGGGGAGGTAGATCTGGAGCGGGACCCTTCACTGGGCGGTGACTATGTAGGAGTCCACCCTATGGGTCTCTTCTGGTCCCTGAAACCTGAAAAACTTTTAACGAAATTGTCAAAAAGAGATGTGATGAATAGCCCCCTCCTGGTCCAAATAAAACTTTGTGATTCGAATTTACTTTTAACCCACATCGCCACCACTGCTCCAAAAGTCAGCCTGACCTTGGAGAGGTGGTACAGA…
>odoRosDiv1
ATGATTCAGCTGACAGCTACCCGTGCAAGCACACTTCTTGATGAGCCAGTGCATATCCAAGCTATAGGCCTGCCTCCCTTTCAGATAGTGATTCTTCAGGCATCACTGAAAGATGAAAAGGGGAACCTGTTTCATTCTCAAGCTTACTATAAGGCCAATGAAGTTGGTGAGGTAGACCTGGAGCATGCCCCCTCACTGGGAGGTGACTACATAGGAGTCCACCCTATGGGTCTCTTCTGGNNNNNNAAACCTGAAAAATTTTTAACGAAATTGTTGAAAAGAGATGTGATGAATAACCCCTTCCTGGTCCAAATAAAACTTTATGATTCAAATTTACTATTAACTGATATCGCCACCACTGCTCCAAAAGTCAGCCTGACTTTGGAGAGGTGGTACATA…
>lepWed1
ATGATTCATCTGACAGCTACCCCTGCAAGTGCACTTATTGATGAGCCAGTGCATATCCGAGCTACAGGTCTGTCTCCCTTTCAGATAATGATTCTTCAGGCATCACTGAAAGATGAAAAGGGGAACCGGTTTCATTCTCAAGCCTACTATAAGGCCAATGAAGTTGGTGAGGTAGACCTGGAGCATGCCCCCTCACTGGGAGGTGACTACATAGGAGTCCACCCTATGGGTCTCTTCTGGTCGCTGAAACCTGAAAAATTTTTAACGAAATTGTTGAAAAGAGATGTGATGAATAGCCCCTTCCTGGTCCAAATAAAACTTTATGATTCAAATTTACTATTAACTGACATCGCTACCACTGCTCCAAAAGTCAGCCTGACTTTGGAGAGGTGGTACATA…
>neoSch1
ATGATTCATCTGACAGCTACCCCTGCAAGTGCACTTATTGATGAGCCAGTGCATATCCGAGCTACAGGCCTGTCTCCCTTTCAGATAATGATTCTTCAGGCATCACTGAAAGATGAAAAGGGGAACCTGTTTCATTCTCAAGCCTACTATAAGGCCAATGAAGTTGGTGGGGTAGACCTGGAGCATGCCCCCTCACTGGGAGGTGACTACATAGGAGTCCACCCTATGGGTCTCTTCTGGTCGCTGAAACCTGAAAAATTTTTAACGAAATTGTTGAAAAGAGATGTGATGAATAGCCCCTTCCTGGTCCAAATAAAACTTTATGATTCAAATTTACTATTAACCGACATCGCTACCACTGCTCCAAAAGTCAGCCTGACTTTGGAGAGGTGGTACATA…
>pteAle1
ATGATTCAGTTGACAGCTACTCCTGCGAATGCCCTTTTTGATGATCTAGTGCATATCNNNGCTACAGGCCTGACTCCCTTTCAGATAGTGCTTCTTCAGGCATCACTAAAAGATGAAAAGGGGAACCTGTTTCATTCTCATGCCTACTATAGGGCCAGTGAAAATAGTGAGGTAGACCTGGAGCATGCCTCTTCACTTGAAGGTGACTACGTTGGAGTCTACCCCATGGGTCTCTTCTGGTCCCTAAAACCTGAAAAGAAGTTTACTAAATTGCTGAAAAGGGATGTAATAAATAGCCCCTTCCAGATCCAATTGAAACTTTATGATTCAGATTTCACAATGATCCCCAGTGTGACCACTGCTTCAAAGGTCAGCCTAATTTTGGAGAGGTGGTATGTA…
>HLpteVam2
ATGATTCAGTTGACAGCTACTCCTGTGAACGCCCTTTTTGATGATCTAGTGCATATCNNNGCTACAGGCCTGACTCCCTTTCAGATAGTGCTTCTTCAGGCATCACTGAAAGCTGAAAAGGGGAACCTGTTTCATTCTCATGCCTACTATAGGGCCAGTGAAAATGGTGAGGTAGACCTGGAGCATGCTTCTTCACTTGAAGGTGACTACGTTGGAGTCTACCCCATGGGTCTCTTCTGGTCCCTAAAACCTGAAAAGAAGTTTACTAAATTGCTGAAAAGGGATGTAATAAATAGCCCCTTCCAGATCCAATCGAAACTTTATGATTCAGATTTCACAATGATCCCCAGTGCGACCACTGCTCCAAAGGTCAGCCTAATTTTGGAGAGGTGGTACGTA…
>rouAeg1
ATGATTCAGTTGACAGCTACACCGGCGAACGCCCTTTTTGATGATCTAGTGCACATCCGAGCTACAGGCCTGACTCCCTTTCAGATAGTGCTTCTTCAGGCAGCACTGAAAGATGAAAATGGGAACCTCTTTCATTCTTATGCCTACTATAGGGCCGATGAAAATGGTGAGGTAGAGCTGGAGCATGCCTCTGCACTTGGAGGTGACTATGTTGGAGTCCACCCCACGGGTCTCTTCTGGTCCCTGAAACCTGAAATGAAGTTTACTGAACTGCTGAAAAGAGATGTAATAAATAGCCCCTTCCAGATCCAATTGAAACTTTATGATTCAGATTTCACAATGATCCCCGGTGCGACCGCTGCTCCAAAGGTCAGCCTAATTTTGGAGAGGAGGTACGTA…
>loxAfr3
ATGATTCAGCTGACAGCTACTCCTATAAGTGCACTTGTTGACGAGCCAGTACATATCCAAGTTACAGGCCTGTATCCTTCTCAGATGGTAGTTTTTGCGGCATCACTGCAAGATGAACAGGGAAACATGTTTCATTCTCAAGCTTGCTATAAGGCCAATGAAGTTGGTGAAGTGGATCTGGAGTATGCTTCTGCACTTGGAGGTGACTATGTTGGAGTCCATCCTATGGGTCTCTTCTGGTCCATGAAACCCAAGAAGTTATTAACTAGACTGATGAAAAAAGATGTGATGAATTGTCCCTTCCAGGTCCCCCTGAAACTGTATGACTTAGATATCTCAGTGATTAAGTTTACTACAGCTACTCCAAAGGCCAGCCTGACTGTGGAGAGGTGGTATGTG…
>HLproCap2
ATGATTCAGCCGACAGCTACTCCTACAAGTGTACTTGTTGATGAGCCAGTGCATTTTCGAGCTACAGTCCTGCATCCTTCTNNNATAATAGTTTTTGCAGCATCACTGCAGGATGAAAAGGGAATCATGTTTCATTCCCAAGCCTGCTATAGGACCAATGAAGCTGGTGAGGTAGATCTGCAGTATGCTTCTGCACTTGGAGGTGACTATGTCGGAGTCCACTCTGTGGGTCTCTTCNNNTCCATGAAACCCAAGAAGATATTAGCTAGACTGATAAAAAGAGACGTGATGAATAGTGCCTTCCATGTCCATTTGAAACTGTATGACTTATATACCTCAATAGTTAAGCTAACTACAGCTACTCCAAAGGCCAGCCTGACTGTGGAGAGGTGGTATGTG…
>chrAsi1
ATGGTTCAACTGACAGCTACTCCTACAAGTGCACTTGTTGATGAGCCAATCCATATCCGAGCTACAGGCCTGCATCCTTCTGAGATGGTAACTTTTGTAGCCTCACTGCAAGATGAAAAGGGGAAAATGTTTCATTCTCAAGCCTGCTATAGGGCCAATGAAGTTGGTGAGGTTGATCTGGAGCATGCTTCTTCACTTGGAGGTGACTATGTTGGAGTCCATCCCATGGGCCTCTTCTGGTCCATGAAACCCGAGAAGATATTAACAAGACTGATAAAAAGAGATGTGATGAATAGCCCCTTCCAGGTCCAGTTGAAACTTCATAGCACAGATACCCCTGCCGTAAAGTTAACTAATGATATTCCAAGGGCGAGCCTGACTGTAGAGAGATGGTATGTG…
>echTel2
ATGATTCAGCTGACAGCCACTCCTATAAGTGCACTTGCTGATGAGCCAATACACATCCAAGCCACAGGCCTGAATCCCTTGCAGATGGTGGTTTTTGAGGCATCCCTGAAAGATGAAAAGGAAAACCTATTTCATTCCCAAGCCTTCTACAGAGCCAATGAAGTTGGTGAGGTAGATCTGGAATGTGATCCTGCCCTTGGAGGTGATTATGTTGGAGTCCATCCTATGGGGCTTTTCTGGTCCATGAAACCCAAGAAGATAATGACTAGATTGTCAAAACGAGATGTGATAAATAGCCCCTTTCAGGTCCAGTTGAAGCTGTATAACTCAGATGACCTTCACATCAGGCTACCGTTAGCTGCTCCAAAGGCCAGTCTGACTGTGGAGAGGTGGTATGTG…
>eleEdw1
ATGATCCAACTGACAGCTTCTCCTACAAGTGCCCTTGTTGATGAACCAATTCATATCCGAGCTACAGGACTGAATCCTTTTCAAGTTGTAGTTTTTGTGGCATCAATGAAAAATGAAAAGGGAAACTTGTTCGTTTCTCAGGCGTTCTATAGGGCCAACGAGGTTGGTGAGGTGGATCTGGAGCACGCTTCTGCTCTCGGTGGCGACTATGTTGGGGTGCATCCCATGGGTCTCTTCTGGTCTATGAAACCTGAGAAGATGTTAACTAGAAATATCAAAAGAAGAGTGATGAACAGCCCCGATCTGGTTGAGTTGAAACTTTATGACTTAAATNNNNNNNNNNNNNNNNNNAGTAAAGATATTCCAAAGGCAAGCCTGACTGTGGAGAGGTGGTATGTG…
>oryAfe1
ATGATTCAGCTGACAGCTACTCCTCCAAGTGCACTTGTTGATGAGCCAGTACATATCCGAGCTACAGGCCTGTGTCCTTCTCAGATGGTAGTTTTTGTAGCATCACTGAAAGATGAAAAGGGAAACATGTTCCATTCTCAAGCCTGCTATCAAGCCAATGAAGATGGCGAGGTGGATCTAGAGCATGCTGCTGCACTTGGAGGTGACTATGTTGGAGTCCATCCCATGGGTCTCTTCTGGTCCATGAAATCTGAGAAGATATTAGTTAGACTGATAAAAAGAGATGTGATGAATAGCCCCTTCCAGGTCCAGTTGAAACTTTATGACTTAGATGTCCCATCAGTCAGACTAATTGAGTCTACTCCAGTGGCCAGCCTTACTGTGGAGAGGTGGTATGTG…
>dasNov3
ATGATTCAGTTGACAGCTACCCCCACAAGTGCACTTGTTGATGAGCCAGTACATATCCGAGCTACAGGGCTGCCTCCTAATCAGGTGGTGGTTTTTGAGGCATCACTGATAGATGAAAAAGGGAAGCTATTTCAGTCTCGAGCATACTACAGGGCTAATGAAGCTGGTGAGGTGGATCTGGAGCATGCTTCTGCACTAGGAGGTGACTATGTGGGAGTCCACCCCATGGGTCTCTTCTGGTCCCTGAAACCAGAGAAGATACCAAATAGACTGATGAAAAGGGATGTGATGAATAGCCCCTTCAAGGTCCAATTGAAACTTTATGACTCAAATCTCCTGATATTAAATCTACTTACGGCTACTCCAAAGGCCAGCCTGACCGTGGAGAGGTGGTTCACA…
>HLchoHof2
ATGATTCAGCTGACAGCTACTCCTACAAGTGCTCTTATTGATGAGCCAGTGCATATCCAAGCTACAGGCCTGCCTCCTTCTCAGGTGGTGGTTTTTGAGGCATCACTGGAAGATGAAAAGGGGAACCTATTTCATTCTCGAGCATACTATCGGGCCAACGAAGCTGGAGAGGTGGACCTGGAGCATGCTTCCTCACTAGGAGGTGACTATGTGGGAGTCCATCCCATGGGTCTCTTCTGGTCCCTGAAACCAGAGAAGATACTGGATAGACTGATTAAGAGAGATGTTATGAATAGCCCATTCAAGGTCCAACTGAAACTTTATGATTCAAATCTCCTAATAGTAGAGCTACCCACGGCTACTCCAAAGGCCAGTCTGACTGTTGACAGGTGGTACGTG…
>monDom5
ATGGCCCAGATAATTGTCCACCCTAAAACAGCTCTTGTGGATGTACCACTACAGATCCGAGTAACTGGCCTGCTCCCTTCTCAGTTGATAATGTTGCAGGCATCATTGACGGATGAAAGAGGAGAGCTCTTTCAGTCTCAAGTCTTCTATAAGGCTGATGAAAATGGAGAGGTAGACCTGGAGCATGCAGGAGCACTTGGAGGGGACTATGTGGGTATCCATCCTATGGGCCTCTTCTGGTCTATGAAACCCAAGAAGATGTTATCTAGGCTATTGAAAAGGGATGTGATAAACAGCCCCTTCTTGGTTCATCTGAGTGTGTATGATATAACGAAGCCTTTCAGTAGTTCACCTGACNNNNNNCTTATGGCCAGTGAGACTGTGGAGCGATGGTACTCA…
>sarHar1
ATGGCCCAAATAATAGTCCACCCCAAAATAGCTCTTGTCGATGAACCACTGCATATCCGAGTAACTGGCCTGCTCCCTAACCAGATGATAGTGATGCAGGCAAAACTGACAAGTGAAAAAGGAGTGCTCTTTCAATCCCACGTCTTCTATAAGGCTGATGAAGGTGGAGAGGTAGACCTGCAGCAGGCAGCTGCACTTGGAGGGGACTATGTGGGCATCCATCCTATGGGCCTCTTCTGGTCCTTGAAACCTATGAAGATACTATCTAGGCTATTCAAACAGGATGTGATGAACAGTCCCTACTTGGTCCAGCTGTCTGTATACAATGTAGAAGAAACTATAAATGACTTACCTNNNNNNTCTCCTGAAGCCACTGAGATGGTGGAGAGATGGTACTCA…
>HLornAna3
ATGTTGCAGTTAACAGTCACCCCTCAATCAGCCCTGGTGGATGAGCCATTGCAGATCCAGGTTACAGGCCTTCAGCCCTCTCAGTTGGTGACCTTCCATGCAACCCTGATCGATGAGAAGGGGCAACCCTTTCGGTCTAGAGCCTTCTACCAGGCTGACGCGGCCGGTGAGGTGGACCTGGAGAAAGCCTCTGCTCTTGGCGGTGATTATGTGGGTGTCCATCCCATGGGCCTCTTCTGGACCCTGAAGCCCAAAAAAACCTTTTCCAGGCTGATGAAGCAGGATGTGATAAACACTCCTTACCATGTGAAGCTGGAGGTGTATAATNNNNNNNNNNNNNNNNNNNNNNNNNNNNNNNNNNNNNNNNNNATCAGCACGACTGTGGAACGGTGGTATGCA…
>allMis1
ATGGCCAAGCTCACAGTCACCCCAAGGACATCCCTTGTTGATGAACCAGTGAAAATCCATGTCTCTGGCTTGGCTCCCTCCGAGCTGGTGACCCTCCAGGCCTCTTTGACAGATGATAAGGGGGTGCTCTTCCAGTCCAGAGCTTTCTACAGGTCTGATGAGGCTGGCGAGGTCGACCTGGAACACACAGCTGCCCTGGGAGGAGATTATGCTGGCGTGCGCCCCATGGGTCTCTTCCAGTTCTTGAAACCGGAAAAGATGTTTCATAGGTTGATGAAAAGAGATGTGATGCAGAGTCCATTCCACGTGCGCCTGGATTTGTTCAGCNNNNNNNNNNNNNNNNNNNNNNNNNNNNNNNNNNNNNNNNNNACAAGCCGGACTGTGGAAAGATGGTATGTG…
>pelSin1
ATGGTCAGGCTCACAGTCACCCCGAAGGTATCTCTTGCTGATGAGCCGCTGAAAATCCAGGTCTCTGGCTTGCCCCCCTCCCAGCTGGTGACTCTCCAAGCCTCTTTGACGGATGAGAAAGGGGTGTTCTTCTACTCCCGAGCCCTCTACTGGTCAGACAAGGCAGGCGAGGTGGACCTGGAGCGGGCTGCTGCCACAGGAGGGGACTATGCTGGTGTACAGCCCATGGGTCTGTTCCACGTTCTGAAGCCGGAAAAGCCGTTCTATAGGCTGATGAAGCGGGACGTGATGCAGAGTCCCTTCCAGATCCGCCTGGACTTGTTCGACNNNNNNNNNNNNNNNNNNNNNNNNNNNNNNNNNNNNNNNNNNGCCAGCCAGACTGTGGACAGATGGTACGTG…

## Sheet: Table S6
Supplementary Table 6: Alignment used to reconstruct ancestral sequences of BAATP1
>hg38
ATGTTCCAGCTGTCAGCCACCCCAGCAAGTGCCCTTGCAGATGATCCAGTGCATATCCAAGGGACAGGCCTGCCCCCATCCCAGGTGATAACTCTGAAGGCCTCGCTGAAGGACGAGAAGAGGAATCTATTCNNNTCCATGGCCTTCTACAGGGCTAATGAGGCTGGTGAGGTGGACCTGGAGCAGGCTCCGGCATTTGGAGGTGACTACATGGGGGTACATCCAATGGGCCTCTTTTGGTCTCTGAAGCCTGAGAGGCCTTTCCGGAGGCTGCTCAAGCAGGATGTGATGAACAGCCCCTTTTGGGTCAGTCTGGACCTATATGACTCCATTTGTTTTCAAGATTCAGCCACTGTTCAGCCCAAGGCCAGCCAGACCGTGCAGCACTGGTTCTCAGGC…
>panTro5
ATGTTCCAGCTGTCAGCCACCCCAGCAAGTGCCCTTGCAGATGATCCAGTGCATATCCAAGGGACAGGCCTGCCCCCGTCCCAGGTGGTAACTCTGAAGGCCTCGCTGAAGGACGAGAAGAGGAATCTATTCNNNTCCATGGCCTTCTACAGGGCTAATGAGGCTGGTGAGGTGGACCTGGAGCAGGCTCCCACATTTGGAGGTGACTACATGGGGGTACATCCAATGGGCCTCTTTTGGTCTCTGAAGCCTGAGAGGCCTTTCCGGAGGCTGCTCAAGCAGGATGTGATGAACAGCCCCTTTTGGGTCAGTCTGGACCTATATGACTCCATTTGTTTTCAAGATTCAGCCACTGTTCAGCCCAAGGCCAGCCAGACCGTGCAGCGCTGGTTCTCAGGC…
>ponAbe2
ATGTTCCAGCTGTCAGCCACCCCAGCAAGTGCCCTTGCAGATGATCCAGTGCACATCCAAGTGACAGGCCTGCCCCCATCCCAGGTGGTAACTCTGAAGGCCTCGCTGAAGGATGAGAAGAAGAATCTGTTCCAATCCATGGCCTTCTACAGGGCTAATGAGGCTGGTGAGGTGGACTTGGAGCAGGCTCCCGCATTTGGAGGTGACTACATGGGAGTATATCCAATGGGCCTCTTTTGGTCTCTGAAGCCTGAGAGGCCTTTCCAGAGGCTGCTCAAGCAGGATGTGATGAACAGCCCCTTTTGGGTCAGTCTGGACCTATATGACTCCATTTGTTTTCAAGATTCAGCCACTGTTNNNCCCAAGGCCAGCCAGACCATGCAGCGCTGGTTCTCAGGC…
>nomLeu3
NNNTTCCAGCTGTCAGCCACCCCAGCAAGTGCCCTTGCAGATGATCCAGCGCATATCCAAGGGACAGGCCTGCCCCCATCCCAGGTCGTGACTCTGAAGGCCTTGCTGAGGGATGAGAAGGGGAATCTGTTCCGGTCCATGGCCTTCTACAGGGCTAATGAGGCTGGTGAGGTGGACCTGGAGCAGGATCCCTCATTTGGAGGTGACTACATGCGGGTACATCCAATGGGCGTCTTTTGGTCTCTGAAGCCTGAGAGGCCTTTCCAGAGGCTGCTCAAGCAGTATGTGATCAACAGCCCCTTTTGGGTCAGTCTGGACCTATATGACTCCATTTGTTTTCAAGATTCAGCCACTGTTCAGCCCAAGGCCAGCCAGACTGTGCAGCGCTGGTTCTCAGGC…
>rheMac8
ATGTTCCAGCTGTCAGCCACCCCAGCAAGTGCCCTTGCAGATGATCCAGTGCATATCCAATTAACAGGCTTGCCCCCATCCCAGGTGGTGACTCTGAAGGCCTCGCTGAAGGATGAGAAGGGGAATCTGTTCTGGTCCCTGGCCTTCTGCAGGGCTAATGAGGCTGGTGAGGTGGATCTGGAGCAGGCTCCCGCATTTGGAGGTGACTACATGGGGGTACATCCAATGGACCTCTTTTGGTCTCTGAAGCCTGAGAAGCCTTTCCGGAGGCTGCTCAAACATGATGTGATGAACAGCCCCTTTTGGGTCAGTCTGGACCTATATGACTCCATTTATTTTCAAGATTCAGTCACTGTTCAGCCCAAGGCCAGCCAGACTGTGCAGCGCTGTTTCTCAGGC…
>cerAty1
ATGTTCCAGCTGTCAGCCACCCCAGCAAGTGCCCTTGCAGATGATCCAGTGCATACCCAATTAACAGGCTTGCCCCCATCCCAGGTGGTGACTCTGAAGGCCTCGCTGAAGGATGAGAAGGGGAATCTGTTCTGGTCCCTGGCCTTCTGCAGGGCTAATGAGGCTGGTGAAGTGGATCTGGAGCAGGCTCCCGCATTTGGAGGTGACTACATGGGGGTACATCCAATGGACCTCTTTTGGTCTCTGAAGCCTGAGAAGCCTTTCCGGAGGCTGCTCAAACATGATGTGATGAACAGCCCCTTTTGGGTCAGTCTGGACCTATATGACTCCATTTATTTTCAAGATTCAGTCACTGTTCAGCCCAAGGCCAGCCAGACTGTGCAGCGCTGCTTCTCAGGC…
>proCoq1
ATGTTCCAGCTGACAGCCACACCAGCAAGTGCCCTTGCAGATGATTCAGTGCACATCCAAGTGACAGGCCTACCCCCATTCCAGGTGGTGACCCTCAAGGCCTCGCTGAAGGATGAGAAGGGTAATCTGTTCCAGTCCAAAGCCTTCTACAGGGCCAATGAGGCTGGTGAGGTGGACCTGGAGCAGACGCTGGCACTCGGTGGCGACTATGTGGGGGTCCATCTGATGGGCCTCTTCTGGTCTCTGAAGCCTAAGAAGGCTTTCCAGAGATTACTCAAGCAGGATGTGATGAACAGCCCCTTTTGGGTCACTCTGGACCTATATGATTACATTTGCTTCCATGATTCAGCCACAGTTCAACCAAGGGCCAGCCAGATGGTGCAGCGCTGGTTCTCCGGC…
>galVar1
NNNNNNNNNNNNNNNNNNNNNNNNNNNNNNNNNNNNNNNNNNNNNNNNNNNNNNNNNNNNNNNNNNNNNNNNNNNNNNNNNCAGGGGGTGACCTTCAAGGCCTCAATGATGGATGAGAAGGGCAATCTATTCCTGTTCAGAGCCTTCTGTAGAGCTAATGAGGCTAGGGAGTTGGGCCTGCAGCAGCCTTCTGCCTTTGGAGGTGACTATGTGGAGGTCCATCCCATGCGCTTCTTCAGGTCCCTGAAGCCTGAGAGGGCGTTCCAGAAGCTGCTCAAACAGGATGTGATGAACATCCTGTTTGGGGTCACTCTGGGCCTATATGACTCCATTTGCATCCAAGATTCATCCACGGTTCAGCCCAGCACCAGCCAGAACATGNNNNNNTGGNNNNNNNNN…
>tupChi1
ATGATTCAGCTGGTGGCCACCCCAGCAAGTGCCCTGGCAGACGAGCCAGTGCACATCCGAGCAACAGGACTGCTCCCATCCCAGGTAGTGACCATTAAGGCCTCGCTGAAGGATGAAAAGGGGAATATGTTCTGGTCCAAAGCCCTCTATAGAGCTAATGAGGCTGGTGAGGTGGACCTGAAGCAGACTCCTGCATTAGGAGGTGACTATGTAGGGATCCATCCGATGGGTCTCTTCTGGTCGCTGAAGCCCGAGAAGGCTTTCAGGAGACTGCTCAAGCAGGATGTGATGAACAGCCCTTTTTGGGTCACTCTGGACCTATATGATTCCATTCGCTTCCAAAATTCAGCCAAGGTTCAGCCCAAGGCTAGCCAGGTTGTGCAGCGCTGGTTTTCAGCC…
>jacJac1
ATGTTCCAGCTGACAGCCACCCCTTCAAGTGCCCTTGCAGATGAGCCTGTGGCTATCCGGGCAACAGGCCTACCTCCATCCAAAGTGGTGACCCTCCAGGCCTCCCTGAAGGATGAGAAAGGGAATCTGTTCCAGTCCAGAGCCTTCTACAGGGCAAACAAGGCTGGTGAAATAGACTTGGAGCAGGATCCGGCTCTTGGAGGTGACTATGTAGGGGTCCATTCCATGGGCCTCTTCTGGTCTATGAAGCCCACGGTGGCTTTCCAGAGGCTGCTCAAGCGGGATGTGATGAACAGCCCCTTCTGTATCACTCTGGATCTGTATGACTCTGTCTGCTTCAAAGATTCAGCCACAGTTCCACCCAGGGTCAGCCAGATGGTACAGCGCTGGTTCTCTGGC…
>micOch1
ATGATCCAGCTCATCGTCACCCCCTCAAAAGCGCTTGTGGATGAGCCCGTGTCCATCCTAGCAACTGGTCTGCCTCCACTGCAGGTAGTGACCATCAAGGCAACACTGAAGGATGAGAAGGAGAATCTGTTCCAATCCAGAGCCTTCTACAAGGCCAATGAGGCTGGCGAAGTGGACCTGGAGCAGGCAGCGGCCTTGGGGGGTGACTATGTAGGAGTTCATCCAATGGGCCTCTTTTGGTCTCTGAAGCCCAAGCGGCCTTTCCAGCGCCTGATGAAGAGAGACGTGATGAACAGCCCATTTTGTATCACTCTGGACCTGTATGACTCTGTTCGCTTGAAAGATTCAGCCACAATTAGACCCAAGGCCAGTCAGACAGTGCAGCGCTGGTTTGTAGGC…
>criGri1
ATGATTCAGGTGATAGCCACCCCATCAAATGCCCTTGCAGATGAGCCCGTGTCCATCCGAGCGACAGGCCTACCTCCATCGCAGATAGTGACCATCAAGGCAACACTGAAGGATGAGAAGGAGAATCTCTTTCAATCCAAAGCCTTTTACAAGGCCAACAAGGCTGGCGAGGTGGACCTGGAGCGGGCATCAGCCTTGGGGGGTGACTATGTAGGGGTCCATCCAATGGGCCTTTTTTGGTCTCTGAAGCCCAAGAAGGTTTTCCAGAGGCTGTTGAAGAAAGATGTGATGAATACCCCCTTTCTTATCACTCTGGACCTGTATGACTATGTTTGTTTGCAAGACTCAGCCACAATTAAACCCAAGGCCAGCCAGATAGTGCAGCGCTGGTTTGCTGGC…
>mesAur1
ATGATTCAGGTGATAGCCTCCCCGTCAAATGCCCTTGCAGATGAGCCCGTGTCCATCCGAGCGACCGGCTTGCCTCCCTCGCAGACGGTGACCATCAAGGCAACACTGAAGGATGAGAAGGAGAATGTGTTCCAATCCAAAGCCTTTTACAAAGCCAACGAGGCTGGTGAGGTGGACCTGGAGCGGGCATCGGCCTTGGGGGGCGACTATGTGGGGGTCCATCCCATGGGCCTCTTTTGGTCTCTGAAGCCCAGGAAGGTTTTCCAGAGGCTGTTGAAGAGAGACGTGATGAACAGCCCCTTTGTAATCACTCTGGACCTCTATGACTCTGTTTGCTTGCAAGATTCAGTCACAATTAAACCCAAGGCCAGCCAGATAGTGCAGCGCTGGTTTGCTGGT…
>perManBai1
ATGATCCAGCTGATAGTCACCCCCTCAAATGCGCTTGCAGATGAGCCTGTGTCCATCCGAGCCACAGGCCTGCCTCCGTTGCAGATAGTGACCATCAAGGCGACACTGAAGGATGAGAAGGAGAAGCTCTTCCAATCCAAAGCCTTCTACAAGGCCAACGAGGCTGGCGAGGTGGACCTGGAGCAGGCATCAGCCTTGGGGGGTGACTACGTAGGGGTCCACCCAATGGGCCTCTTTTGGTCTCTGAAGCCAAAGAGAGCTTTCCGGAGGCTGATGAAGAAAGATGTCATGAATAGCCCCTTTTGTATCACTCTGGACCTGTATGACTCTGTTTGCTTGATAGATTCAGCCACAATTAGACCCAAGGCCTGCCAGATGGTGCAGCGTTGGTTTGCTGGC…
>mm10
ATGATCAAGTTGATAGCCACACCTTCAAATGCCCTTGTGGATGAGCCTGTGTCCATTCGAGCAACAGGCCTGCCTCCATCGCAGATAGTGACCATCAAGGCAACAGTGAAAGATGAAAATGACAATGTGTTCCAATCCCAAGCCTTCTACAAGACTAACGAGGCTGGTGAGGTGGACCTGGAGAAGACACCGGCCTTGGGGGGTGACTATGTAGGGGTCCACCCAATGGGCCTCTTTTTCTCTCTGAAACCCAAGAAGGCTTTCCATAGGCTGATGAAGAAAGATGTGATGAACAGCCCCTTTTGCATCTGTTTGGACCTGTACGACTCTGTTAACTGGCTAGAAACAGTCAGGATTCCATCCAAGGCCAGCCAGAGAGTGCAGCGCTGGTTTGTTGGC…
>HLmusCar1
ATGGTCCAGTTGATAGCCACACCTTCAAATGCCCTTGTGGATGAGCCGGTGTCCATTCGAGCAACCGGACTGCCTCCATCGCATATAGTGACCATCAAGGCAACAGTGAAAGATGAGAAGGACAATGTGTTCCAATCTAAAGCCTTCTACAAGACTAACGAGGCTGGTGAGGTGGACCTGGAGCAGACACCGGCCTTGGGCGGTGACTATGTAGGGGTTCACCCAATGGGCCTCTTTTTCTCTCTGAAACCCAAGAAGGCTTTCCATAGGCTGATCAAGAAAGATGTGATGAACAGCCCCCTTTGCATCAGTTTGGACCTGTACGACTCTGTTAACTGGCTAGAAACAGTCAGGATTCCATCCAAGGCCAGCCAGAGAGTGCAGCGCTGGTTTGTTGGC…
>HLmusPah1
ATGGTCCAGTTGATAGTCACACCTTCAAATGCCCTTGCAGATGAGCCTGTGTCCATCCGAGCAACAGGCCTGTGTCCATTGCAGATAGTGACCATCAAGGCGACACTGAAAGATGAGAAGGACAATGTGTTCCAATCCAAAGCCTTCTACAAGGCTAACGAGGCTGGTGAGGTGGACCTGGAGCAGACACCCGCCTTGGGGGGTGACTACGTAGGGGTTCACCCAATGGGCCTCTTTTTTTCTCTGAAACCCAAGAAGGCTTTCCATAGGCTGATCAAGAGAGATGTGATGAACAGCCCCCTTTGCATCAGTCTGGACCTATACGAATCTGTTAACATTCTAGAAACAGTCACGATTCCATCCAAGGCCAGCCAGAGAGTGCAGCGCTGGTTTGCTGGC…
>rn6
ATGCTCCAGTTGATAGCCACACCTTCAAATGCCCTTGCAGATGAGCCTGTGTCCATCCGGGCAATAGGCCTGCCTCCTTCACAGATAGTGACCATCACAGCGACAGTGAAAGATGAGAAGGAGAATCTGTTTCAATCCAAAGCCTTCTACAAAGCTAATGAGGCTGGTGAGGTGGACCTGGAGCAGGCATCAGCCTTGGGGGGTGACTATGTAGGGGTCCACCCGATGGGCCTCTTTTGTTGTCTGAAACCCAAGAGGGCTTTCCAGAGGCTGATCAAGAAAGATGTGATGAACAGCCCCCTTTGCATCTGCCTGGACCTGTATGACTCTGTTTGCTGGCTAGAAACAGTCAGAATTCCACCCAAGGCCAGCCAGATAGTGCATCGCTGGTTTGCTGGC…
>HLmerUng1
ATGTTCCAGCTGATAGCCACCCCTTCAAACGCTCTGGCAGACGAGCCTGTGTCCATCCGAGCGACAGGCCTGCCTCCATCGCAGATAGTGACCATCAAGGCAACACTGAAGGATGAGAAGGAGAATCTGTTCCAATCCAAAGCCTTCTACCAGGCCAACGAGGCTGGCGAGGTGGACCTGGAGCAGGCATCGGCTTTGGGGGGCGACTATGTAGGGGTCCATCCAATGGGCCTCTTTTGGTCTCTGAAGCCCAAGAAGGTTTTTCAGAGGCTGATAAAGAAAGAT---ATGAACAGCCCCTTTTGCATCACGCTGGACCTGTATGACTCTGTTTGCTTGGTAGATTCCGTCCCAACTCTACCCAAGGCCAGCCAGATAGTACAGCGCTGGTTTGCTGGC…
>nanGal1
ATGTTCCAGCTGATAGTCACCCCCTCAACTGCCCTTGCAGATGAGCCCGTGACCATCCGAGTGACAGGCCTGCCACCATCTCAGATAGTGACCCTCAAGGCAACACTGAAGGATGAGAAGGAGAATTTGTTCCAATCCAGAGCTTTTTACAAAGCCAGCGAAGCTGGTGAGGTGGACCTGGAGTGGGCATCAGCTTTGGGAGGCGATTATATAGGGGTCCATCCAATGGGTCTCTTTTGGTCTCTGAAGCCTAAGACAGCATTCCGGAGGCTAATCAAGAAAGATGTGATGAACAGCCCCTTTTACATCACTTTGGATTTGTATGACTCTGTTTCCTTAAATGATTCAGCCACAATTCAACCCAAGGCCAGCCAGATGGTGCAGCGCTGGTTCTCTGGT…
>HLcasCan1
ATGTTACAACTAGCAGTCATTCCAGCAAATGACCTGGCAGATGAGCCTGTGACCATCNNNGTGACAGGCTTGCCATCATCCCAAGCTGTGACCCTCAAAGCCTTGGCAAAGGATGAGAAGGGGAATCTGTTCCAGTCCAAAGTCTTCTACAGGGTTAATAAGACTGGTGAAGTGGACCTGGAGCAGGCTCCAACTTTTGGAGGTGACTATGTAGGTGTTCACCACATGGGTGTCTTCCGGTCTCTGAAGCCCAAGAAGGCTTTCCAAAGGTTAATCNNNNNNGATGTGATGAACAGCCCACTTNNNGTCGCTCTGCACCTATATGACTATGTTTGTTTTCAAGATTCAGCCATAGATCAGCTCAAGGCCACCCAGTTGGTTCAACTCTGGTTCTCAGGC…
>HLdipOrd2
ATGTTTCAGCTCACCGCCACTCCAAAAAGTGCCCTGGCAGATGAGCCCTTGATCATCCAAGTGACAGGTTTGCCTCCATCCCAAGTGGTGACCCTCAGGGCCTCACTGACTGATGAGAAGGGGAATTTGTTTCAGTCAAGAGCCTTCTACAGGNNNTACGAGGCTGGCCAAGTAGACCTAGAGCGAACTCCATCTTTGGGAGGTGACTATGTAGGCATCCATCCAAAGGGCCTCTTCTGGTCTCTGAAACCTAAGAGGCATTTCAGGAGGTTACTCAAGGAGGATGTAATGAACAGCACCTTTTGGGTTACTTTGGACCTGTATGATNNNNNN---------------NNNNNN------------------------NNNCAGTTCTGGTTCTCAGGC…
>hetGla2
ATGTTTCAGCTGATAGCTATCCCAACANNNNNNNNNNNNGATAAGCCAGTATACATCNNNACAACAGGCATGNNNCCATCCCAAGAGTTTACCTTCAAGGCATCACTGAACTATGAGAAGGGACATTTGTTCTGGCCCAAAGCCTTCTATAAGGCTAACNNNACTGGTAAAATGGACCTGGAACAGGCCCCCATATTTGGAGATAACTATNNNNNNGTCCATCTGATGGGAGTTTCCTGGTCTGTGAACCTTAAGAAGGCTTTCCAGAGGGTGCTCAAANNNNNNNNNATGAACAATCTCNNNNNNNNNNNNNNNNNNNNNNNNNNNNNNNNNNNNNNNNNNNNNNNNNNN---------------------------------NNNNNNNNNNNNNNN…
>HLfukDam1
ATGTTCNNNCTGATAGTCACCCAGATANNNNNNNNNNNNGATAAGCCAGTGTACATCNNNACAGCAGGCATANNNCCATCTNNNNNNNNNATCTTCAAGGCCTTACTGAACTATGAGAAGGGACATATGTTCTGGTCCAAAGCCTTCTATAAAGCTAACNNNACCAGTGAGAGGGACCTGGAACAGGCCCACATATTTGGAGATGATTATGCTNNNGTCCATCTGATGGGACTTTTTTGGTTTGTGAAGCCTGAGAAGGCTTTCCAGAGTGTGCTCAAANNNNNNNNNATGAATAATCCCNNNNNNNNNNNNNNNNNNNNNNNNNNNNNNNNNNNNNNNNNNNNNNNNNNNNNNNNNNNNNNN------NNNNNNNNNNNNNNNNNNNNNNNNNNNNNN…
>cavPor3
ATGTCCCTGCAGGTAACTCTCCCAGGANNNNNNNNNNNNGAGAAGCCACTGTACATANNNGCAACAGGAATGNNNNNNNNNCAAGAATTTGCCTTCAAAACCTCACTGAACAATGAGAAGGGGCATGTGTTTCAGACTAAAAACNNNNNNNNNNNNNNNNNNNNNGGTGAGATGGATTTGGAGCAGGCCCTTGAATTTGGAGATGACTGTGTTNNNCTCCATCTGATGGGCCTTTTCNNNNNNNNNAAGCCTGAGAGGGCTTTCCAAAGGCTGATAAAANNNNNNNNNATGAACAACTCCNNNNNNATCATTCCGTACTTATGTGGCNNNNNNNNNNNNNNNNNNNNN------------NNNNNNNNN---------------NNNNNNNNNNNNNNN…
>chiLan1
NNNNNNNNNNNNNNNNNNNNN------NNNNNNNNNNNNNNNCAGGCACTGTGCCGCNNNGCTNNNNNNNNNNNNNNN------NNNNNNNNNNNNNNNNNNTCACTGAAGGATGAGAAGGGACATCTGTTCCAGTTCAAANNNNNNNNNNNNGCTAACCAGACTGATGCAATGGACCTGGAGCAGGCCCCTGCATTTGCAGATGATTATGCTNNNGTCCAGCTGATGGGGCTTTTCTGCTTCCTGAAGCCTGAGAGGGCTTTCCAGAGGCTGAGCAAANNNNNNNNNATGAACAACCCCNNNNNNGTCACTCTGTACTTATATGCCNNNNNNNNNNNNNNNNNNNNN------------------------------------NNNNNNNNNNNNNNN…
>speTri2
ATGTTCCAGCTAACAGCCACTCCGCAAAATGGCCTTGCAGATGAGCCAGTGCACATCCAAGTGACAGGCTTGCCCCCATCCCAGATGGTGACCCTCAAGGCCTCCCTGAAGGATGAGAAGGGGAATCTGTTCCGGTCCAAAGCCTTCTATAGGGCTAATGAAGCTGGAGAGGTAGACGTGGAGCGACATCCCTCATTAGGGGGTGATTATATAGGGGTCCATGCTATGGGCCTCTTCTGGTCTCTGAAGCCTGAAAAGGCTTTCCGGAGGCTGCTCAAGAGGGATGTGATAAATGATCCCTTTAGGGTCACTCTGGACCTATATGACTCTGTTTGCTTGCAAGATTCAACCACAGCTCAGCCCAGGGCCAGCCAGATGGTGCAGCGCTGGTTCTCGGGC…
>HLmarMar1
ATGTTCCAGCTAACAGCCACTCCGCAAAATGGCCTTGCAGATGAGCCAGTGCACATCCAAGTGACAGGCTTGCCCCCATCCCAGATGGTGACCCTCAAGGCCTCCCTGAAGGATGAGAAGGGGAATCTGTTCNNNTCCAAAGCCTTCTATAGGGCTAATGAAGCTGGAGAGGTAGCCATGGAGCGAGATCCTGCATTAGGGGGTGATTACATAGGGATCCATGCGATGGGCCTCTTCTGGTCTCTGAAGCCTGAAAAGGCTTTCCAGAGGCTGCTCAAGAGGGATGTGATAAATGATCCCTTTAGGATCACTCTGTACCTATATGACTCTGTTTGCTTGCAAGATTCAACCACAGCTCAGCCCAGGGCCAGCCAGATGGTGCAGCACTGGTTCTTGGGC…
>oryCun2
ATGCTCCAGCTGACAGCCAACCCGGCAAAGGCCCTTGCAGATGAGCCGGTGCACATCCGGGTAACAGGTCTGCCCTCATCCCAGGTGGTGACCATCAAGGCTTCGCTGAAAGATGAGAAGGGGAATCTGTTCCAGTCCAAAGCCTTCTACAGGGCTAACGAGGCTGGTGAGGTAGACCTGGCAGAGGCTCCTGCATTTGGAGGAGACTACGTGGGGGTCCATCCAATGGGTCTCTTCTGGTCTTTGAAGCCTGAGAGGGCTCTCCGGAGGCTGCTCAAACAGGATGTGATGAGCAGCCCCTTTTGGGTCACTCTGGAGCTATATGACTCAGTTTGCATCCAGGATTCTGCCACGGTTTTGCCCAGGGCCAGCCAGATGGTGCAGCGCTGGTTCTCGGGT…
>ochPri3
NNNATCCAACTGACAGCCAACTCAGCAAAGGCCCTTGGGGATGAGCAGTTGCACATCNNNATTNNNNNNNNNCCCCCATCCNNNGTGGTGACCATCAAGGCTTCGCTGAAAGATGAGAAGGGGAATCTGTTCCAGTCCAGAGCCTTCTACAGGGCTAACNNNNNNNNN---------------------------------------------------------------------------------------------------NNNNNNCTCAAACAGGATGTGATGGATAGGTCCTTTCGCTTCACTCTGGCTCTGTATGACATAGTTTGCTACCGGGAGTCAGCCACAGTTGGTCCCAGGGCCAGTCAGGTTGTACAGCGTTTGTTCTCAGAT…
>vicPac2
ATGTCCCAACTGACAGCCACCCCAGCAAGTGCCCTTGCAGACGAGCCTGTGCACATCCGAGCGACGGGCCTGCCTCCCTTGCAGATGGTGACCCTTGTGGCATCTCTGAAGGATGAGAAGGGGACTCTGTTCCAGTCCAGAGCTTTCTACAGGGCCAACGAGGCTGGTGAGCTGGACCTGAAGCAGGCGCCTGCCTTGGGAGGTGACTACGTGGGGGTCCATCCGATGGGCCCCTTCTGGTCTCTGAAGCCTGATAAGGGTTTTAGGAGGCTGCTCAAGCGCGATGTGATGAACAGCCCCTTTTGGGTCACTCTGCAGCTATATGACTCACTTTATCTCCAAGATTCAGCCCCGGGCGAGCCCAGGGCCAGCCAAGTGGTGCAGCGCTGGTTCTCCAGT…
>HLcamFer2
ATGTCCCAGCTGACAGCCACCCCAGCAAGTGCCCTTGCAGACGAGCCTGTGCACATCCGAGCGACAGGCCTGCCTCCCTTGCAGATGGTGACCCTCGTGGCATCTCTGAAGGATGAGAAGGGGAATCTGTTCCAGTCCAGAGCCTTCTACAGGGCTAATGAGGCTGGTGAGCTGGACCTGAAGCAGGCGCCTGCCTTGGGAGGTGACTACGTGGGGGTCCATCCAATGGGCCCCTTCTGGTCTCTGAAGCCTGATAAGGGTTTTAGGAGGCTGCTCAAGCGCGATGTGATGAACAGCCCCTTTTGGGTCACTCTGCAGCTATATGACTCACTTTATCTCCAAGATTCAGCCCCGGGCGAGCCCAGGGCCAGCCAAGTGGTGCAGCGCTGGTTCTCCAGC…
>HLcamBac1
ATGTCCCAGCTGACAGCCACCCCAGCAAGTGCCCTTGCAGACGAGCCTGTGCACATCCGAGCGACAGGCCTGCCTCCCTTGCAGATGGTGACCCTCGTGGCATCTCTGAAGGATGAGAAGGGGAATCTGTTCCAGTCCAGAGCCTTCTACAGGGCTAATGAGGCTGGTGAGCTGGACCTGAAGCAGACGCCTGCCTTGGGAGGTGACTACGTGGGGGTCCATCCAATGGGCCCCTTCTGGTCTCTGAAGCCTGATAAGGGTTTTAGGAGGCTGCTCAAGCGCGATGTGATGAACAGCCCCTTTTGGGTCACTCTGCAGCTATATGACTCACTTTATCTCCAAGATTCAGCCCCGGGCGAGCCCAGGGCCAGCCAAGTGGTGCAGCGCTGGTTCTCCAGC…
>HLcamDro1
ATGTCCCAGCTGACAGCCACCCCAGCAAGTGCCCTTGCAGACGAGCCTGTGCACATCCGAGCGACAGGCCTGCCTCCCTTGCAGATGGTGACCCTCGTGGCATCTCTGAAGGATGAGAAGGGGAATCTGTTCCAGTCCAGAGCCTTCTACAGGGCTAATGAGGCTGGTGAGCTGGACCTGAAGCAGGCGCCTGCCTTGGGAGGTGACTACGTGGGGGTCCATCCAATGGGCCCCTTCTGGTCTCTGAAGCCTGATAAGGGTTTTAGGAGGCTGCTCAAGCGCGATGTGATGAACAGCCCCTTTTGGGTCACTCTGCAGCTATATGACTCACTTTATCTCCAAGATTCAGCCCCGGGCGAGCCCAGGGCCAGCCAAGTGGTGCAGCGCTGGTTCTCCAGC…
>HLturTru3
ATGTTCCAGCTGACAGCCACCCCAGCAAGTGCCCTCGCGGATGAGCCCGTGCACATCCGAGTGACAGGCCTGCCCCCACTGCAGACGGTGACACTCATGGCATCTATGAAGGATGAGAAGGGGAATCTGTACCAGTCCAGAGCCTTCTACAGGGCCAGCAAGGCTGGTGAGCTGGACCTGAAGCAGGCTCCTGCCTTGGGCGGCCACTACGTGGGGGTCCACCCTATGGGCCTCTTCTGGTCTCTGAAGCCTGAGAAGGCTTTTGAGAGGCAGATTAAGAAAGATGTGATGAACAGCCCCTTTTGGATCACTCTGGAGCTATATGACTCCGTTTATTTACAAAAGTCAGGGGAGGTTCAGCCCAGGGCCAGCCAGGTGGTGCAGCGTTGGTTCTCCAGC…
>HLorcOrc1
ATGTTCCAGCTGACAGCCACCCCAGCAAGTGCCCTCGCGGATGAGCCCGTGCACATCCGAGTGACAGGCCTGCCCCCACTGCAGACGGTGACACTCATGGCATCTATGAAGGATGAGAAGGGGAATCTGTACCAGTCCAGAGCCTTCTACAGGGCCAGCAAGGCTGGTGAGCTGGACCTGAAGCAGGCTCCTGCCTTGGGCGGCCACTACGTGGGGGTCCACCCTATGGGCCTCTTCTGGTCTCTGAAGCCTGAGAAGGCTTTTGAGAGGCAGATTAAGAAAGATGTGATGAACAGCCCCTTTTGGATCACTCTGGAGCTATATGACTCCGTTTATTTACAAAAGTCAGGGGAGGTTCAGCCCAGGACCAGCCAGGTGGTGCAGCGTTGGTTCTCCAGC…
>HLdelLeu1
ATGTTCCAGCTGACAGCCACCCCGGCAAGTGCCCTCGCGGATGAGCCCGTGCACATCCGAGTGACAGGCCTGCCCCCACTGCAGACGGTGACACTCATGGCATCTATGAAGGATGAGAAGGGGAATCTGTACCAGTCCAGAGCCTTCTACAGGGCCAGCAAGGCTGGTGAGCTGGACCTGAAGCAGGCTCCTGCCTTGGGGGGCCACTACGTGGGGGTCCACCCTATGGGCCTCTTCTGGTCTCTGAAGCCTGAGAAGGCTTTTGAGAGGCAGATTAAGAAAGATGTGATGAACAGCCCCTTTTGGATCACTCTGGAGCTATATGACTCCGTTTATTTACAAAAGTCAGGGGAGGTTCAGCCCAGGGCCAGCCAGGTGGTGCAGCGTTGGTTCTCCAGC…
>phyCat1
ATGTTCCAACTGACAGCCACCCCGGCCAGTGCCCTCGTGGATGAGCCTGTGCACATCCGAGTGACAGGCCTGCCCCCACTGCAGATGGTGACCCTCATGGCATCTGTGAAGGATGAGAAGGGGAATCTGTACCAGTCCAGAGCCTTCTACAGGGCCAGCAAGGATGGTGAGCTGGACCTGAAGCAGGCTCCTGCCTTGGGGGGCCACTACGTGGGGGTCCACCCGATGGGCCTCTTCTGGTCTCTGAAGCCTGAGAAGGCTTTTGAGAGGCTGATTAAGAAAGATGTGATGAACAGCCCCTTTTGGATCACTCTGGATCTATATGACTCCGTTTATTTACAAAAGTCAGGGGAGGTTCAGCCCAGGGCCAGCCAGGTGGTGCAGCGTTGGTTCTCCAGC…
>balAcu1
ATGCTCCAGCTGACAGCCACCCCGGCAAGTGCCCTCGCGGATGAGCCCGTGCACATCCGAGTGACAGGCCTGCCCCCACTGCAGACGGTAACCCTCATGGCATCTGTGAAGGATGAGAAGGGGAATCTGTACCAGTCCAGAGCCTTCTACAGGGCCAGCAAGGCTGGTGAGCTGGACCTGAAGCAGGCTCCTGCCTTGGGAGGCCACTACGTGGGGGTCCACCCGATGGGCCTCTTCTGGTCTCTGAAGCCTGAGAAGGCTTTTGAGAGGCTGATTAAGAAAGATGTGATGAACAGCCCCTTTTGGATCACTCTGGATCTGTATGACTCTGTTTATTTACAAAAGTCAGGGGAGGTTCAGCCCAGGGCCAGCCAGGTGGTGCAGCGTTGGTTCTCCAGC…
>HLbalMys1
ATGTTCCAGCTGACAGCCACCCCGGCAAGTGCCCTCGCGGATGAACCCNNNCACATCCGANNNACAGGCCTGCCCCCACTGCAGACGGTGACCCTCATGGCATCTGTGAAGGATGAGAAGGGGAATCTGTACCAGTCCAGAGCCTTCTACAGGGCCAGCAAGGCTGGTGAGCTGGACCTGAAGCAGGCTCCTGCCTTGGGGGGCCACTACGTGGGGGTCCACCCGATGGGCCTCTTCTGGTCTCTGAAGCCTGAGAAGGCTTTTGAGAGGCTGATTAAGAAAGATGTGATGAACAGCCCCTTTTGGATCACTCTGGATCTATATGACTCCGTTTATTTACAAAAGTCAGGGGAGGTTCAGCCCAGGGCCAGCCAGGTGGTGCAGCGTTGGTTCTCCAGC…
>HLhipAmp1
ATGTTCCAGCTGACAGCAAACCCAGCAAGTGCCCTGGTGGATGAGCCTGTGCACATCCAAGTGACGGGCCTGTCCCCGCTGCAGATGGTGACCCTTGTGGCATCTCTGAAGGATGATAAGGGGAGTCTGTACCAGTCCAGAGCCTTCTACAGGGCTAACGAGGCTGGGGAGCTGGACCTGAAGCAGGCTCCTGCACTGGGGGGCTACTTCACAGGGGTCCATCCGATGGGCCTCATCTGGTCTCTGAAGTCTGAGAAGGCTTTCGAGAGGCTGATTAAGAGGGATGTGATGACCACCCCCTATCGGATCACTCTGGATCTATATGACTCAGTTTATTTACAAAAGTCAGACAAGGTTCAGCCCAAGGCCAGCCAGGTGGTGCAGCGTTGGTTCTCCAGC…
>bosTau8
ATGTTCCAGCTGACAGTCACCCCAGCAAGTGCCCTGGCAGATGAGCCTGTGCACATCCAAGCGACGGGCCTGCCCCCACTGCAGATGGTGACCCTCATAGCAACCATGAAGGATGACAAGGGGAATCTATACCGGTCCCGAGCTTTCTACAGGGCTAACGAGGCTGGGGAACTGGACCTGAAGCGAGATCCTGCTGTGGGGGGCCACTACATGGGGGTCCACCCAATGGGCCTCCTCTGGTCCCTGAAGCCCGAGAGGCCTTTTGACAGGCTAATTAAGAGGAACGTGATGAACACACCCACCTGGATCACTCTGGATCTATATGACTCAGTTTACATACACAAGGTAGGCGAGGCTCAGCCCAAGGCCAGCCAGGTGCTGCAGCGCTGGTTCTCCAGC…
>HLbosInd1
ATGTTCCAGCTGACAGTCACCCCAGCAAGTGCCCTGGCAGATGAGCCTGTGCACATCCAAGCGACGGGCCTGCCCCCACTGCAGATGGTGACCCTCATAGCAACCATGAAGGATGACAAGGGGAATCTATACNNNTCCCGAGCTTTCTACAGGGCTAACGAGGCTGGGGAACTGGACCTGAAGCGAGATCCTGCTGTGGGGGGCCACTACATGGGGGTCCACCCAATGGGCCTCCTCTGGTCCCTGAAGCCCGAGAGGCCTTTTGACAGGCTAATTAAGAGGAACGTGATGAACACACCCACCTGGATCACTCTGGATCTATATGACTCAGTTCACATACACAAGGTAGGCGAGGCTCAGCCCAAGGCCAGCCAGGTGCTGCAGCGCTGGTTCTCCAGC…
>bisBis1
ATGTTCCAGCTGACAGTCACCCCAGCAAGTGCCCTGGCAGATGAGCCTGTGCACATCCAAGCGACGGGCCTGCCCCCACTGCAGATGGTGACCCTCATAGCAACCATGAAGGATGACAAGGGGAATCTATACCGGTCCCGAGCTTTCTACAGGGCTAACGAGGCTGGGGAACTGGACCTGAAGCGAGATCCTGCTGTGGGGGGCCACTACATGGGGGTCCACCCAATGGGCCTCCTCTGGTCCCTGAAGCCCGAGAGGCCTTTTGACAGGCTAATTAAGAGGAACGTGATGAACACACCCACCTGGATCACTCTGGATCTATATGACTCAGTTTACATACACAAGGTAGGCGAGGCTCAGCCCAAGGCCAGCCAGGTGCTGCAGCGCTGGTTCTCCAGC…
>bosMut1
ATGTTCCAGCTGACAGTCACCCCAGCAAGTGCCCTGGCAGATGAGCCTGTGCACATCCAAGCGACGGGCCTGCCCCCACTGCAGATGGTGACCCTCATAGCAACCATGAAGGATGACAAGGGGAATCTATACCGGTCCCGAGCTTTCTACAGGGCTAACGAGGCTGGGGAACTGGACCTGAAGCGAGATCCTGCTGTGGGGGGCCACTACATGGGGGTCCACCCAATGGGCCTCCTCTGGTCCCTGAAGCCCGAGAGGCCTTTTGACAGGCTAATTAAGAGGAACGTGATGAACACACCCACCTGGATCACTCTGGATCTATATGACTCAGTTTACATACACAAGGTAGGCGAGGCTCAGCCCAAGGCCAGCCAGGTGCTGCAGCGCTGGTTCTCCAGC…
>bubBub1
ATGTTCCAGCTGACAGTCACCCCAGCAAGTGCCCTGGCAGACGAGCCTGTGCACATCCAAGCGACGGGCCTGCCCCCACTGCAGATGGTGACCCTCATAGCAACCATGAAGGATGACAAGGGGAATCTATACCGGTCCCGAGCTTTCTACAGGGCTAACGAGGCTGGGGAACTGGACCTGAAGCGAGATCCTGCCGTGGGGGGCCACTACATGGGGGTCCATCCAATGGGCCTCCTCTGGTCCCTGAAGCCCGAAAGGCCTTTTGACAGGCTAATTAAGAGGGATGTGATGAACACACCCACCCGGATCACTCTGGATCTATATGACTCAGTTTACATACACAAGGTAGGCGAGGTTCAGCCCAAGGCCAGCCAGGTGCTGCAGCGCTGGTTCTCCAGC…
>HLoviAri4
ATGTTCCAGCTGACAGTTACCCCGGCAAGTGCCCTGGCAGATGAGCCTGTGCATATCCAAGTGACGGGCCTGCCCCCACTGCAGATGGTGACCCTCATGGCAACCATGAAGGATGACAAGGGGAATCTATACCGGTCCCGAGCTTTCTACAGGGCTAACGAGGCTGGGGAACTGGACCTGAAGCGAGATCCTGCCGTGGGGGGCCACTACATGGGGGTCCATCCAATGGGCCTCTTCTGGTCCCTGAAGCCCGAGAGGGCTTTTGACAGGCTAATTAAGAGGGATGTGATGAACACACCCACCTGGATCACTCTGGATCTATATGACTCAGTTTACATACACAAGGTAGGCGAGGTTCAGCCCAAGGCCAGCCAGGTGCTGCAGCGCTGGTTCTCCAGC…
>HLoviCan1
ATGTTCCAGCTGACAGTTACCCCGGCAAGCGCCCTGGCAGATGAGCCTGTGCATATCCAAGCGACGGGCCTGCCCCCACTGCAGATGGTGNNNCTCATGGCAACCATGAAGGATGACAAGGGGAATCTATACCGGTCCCGAGCTTTCTACAGGGCTAACGAGGCTNNNGAACTGGACCTGAAGNNNNNNNNNGCCGTGGGGGGCCACTACATGGGGGTCCATCCAATGGGCCTCTTCTGGTCCCTGNNNCCCGAGAGGNNNTTTNNNAGGCTANNNNNNNNNNNNGTGATGAACACANNNNNNTGGATCACTCTGGATCTATATGACTCAGTTTACATANNNAAGNNNNNNGAGGTTCAGCCCAAGGCCAGCCAGGTGCTGCAGCGCTGGTTCTCCAGC…
>HLcapHir2
ATGTTCCAGCTGACAGTTACCCCGGCAAGTGCCCTGGCAGATGAGCCTGTGCATATCCAAGCGACGGGCCTGCCCCCACTGCAGATGGTGACCCTCATGGCAACCACGAAGGATGACAAGGGGAATCTATACCGGTCCCGAGCTTTCTACAGGGCTAACGAGGCTGGGGAACTGGACCTGAAGCGAGATCCTGCCGTGGGGGGCCACTACATGGGGGTCCATCCAATGGGCCTCTTCTGGTCCCTGAAGCCCGAGAGGGCTTTTGACAGGCTAATTAAGAGGGATGTGATGAACACACCCACCTGGATCACTCTGGATCTATATGACTCAGTTTACATACACAAGGTAGGCGAGGTTCAGCCCAAGGCCAGCCAGGTGCTGCAGCGCTGGTTCTCCAGC…
>panHod1
ATGTTCCAGCTGACAGTTACCCCGGCAAGTGCCCTGGCAGATGAGCCTGTGCATATCCAAGCGACAGGCCTGCCCCCACTGCAGATGGTGACCCTCATGGCAACCACGAAGGATGACAAGGGGAATATATACCGGTCCCGAGCTTTCTACAGGGCTAACGAGGCTGGGGAACTGGACCTGAAGCGAGATCCTGCTGTGGGGGGCCACTACATGGGGGTCCATCCGATGGGCCTCATCTGGTCCCTGAAGCCCGAGAGGCCTTTTGACAGGCTAATTAAGAGGGATGTGATGAACACACCCACCTGGATCACTCTGGATCTATATGACTCAGTTTACATACACAAGGTAGGCGAGGTTCAGCCCAAGGCCAGCCAGGTGCTGCAGCGCTGGTTCTCCAGC…
>susScr11
ATGTTCCAGCTGACAGCCACCCCAGCAAGTGCCCTTGCAGATGAGCCAGTGCACATCCGAGTGATGGGCCTGGCCCCACTGCAGGTGGTGACCCTCATGGCATCGCTGAAGGATGAGAAGGGGAATCTGTTCCAGTCCAGAGCCTTCTACAGGGCTAATGAGGCTGGTGAGCTGGACCTGGAGCAGGATCCTGCCTTGGGAGGTGACTTTGTGGGGGTCCATCCGATGGGCCTCTTCTGGTCTCTGAAGCCTGAGAAGCCTTTTGGGGGGCTGCTTAAGCTGGAGGTGATGAACAGCCCCTTTTGGATCACCCTGGATCTATATGACTCAGTTTATTTGCAAAAGTCGGGTGTGGTTCAGCCCAGGGCCAGCCTGGAGCTGCAACGCTGGTTCTCCAGC…
>HLequCab3
ATGATCCAGCTGACAGCCACCCCAGCAAGTGCCCTCATGGATGAGCCAGTGCACATCCGAGTGACAGGCCTGCCCCCGTTGCAGACAGTGACCCTCATGGCATCTCTGAAGGATGAGAAGGGGAATCTGTACAAGTCCAAAGCCTTCTACAAGGCTAACCAGGCAGGCAAACTGGACCTGGAGCAGGATCCTGCACTTGGTGGTGACTATGTAGGGGTCCATCCGATGGGCCTCTTCTGGGCTATGAAGTCCGAGAGGCCTTTTGGTAGGCTTATTAAGCACGATGTAATGAACAGCCCCTTTTGGGTCACTCTGGAGCTGTATGACTCAGTTTGCTTCCAAGATTCAGTCACGATTGAGCCCAGGGCCCGCCAGACGGTGCAGCGCTGGTTCTCGGTC…
>equPrz1
ATGATCCAGCTGACAGCCACCCCAGCAAGTGCCCTCATGGATGAGCCAGTGCACATCCGAGTGACAGGCCTGCCCCCGTTGCAGACAGTGACCCTCATGGCATCTCTGAAGGATGAGAAGGGGAATCTGTACAAGTCCAAAGCCTTCTACAAGGCTAACCAGGCAGGCAAACTGGACCTGGAGCAGGATCCTGCACTTGGTGGTGACTATGTAGGGGTCCATCCGATGGGCCTCTTCTGGGCTATGAAGTCCGAGAGGCCTTTTGGTAGGCTTATTAAGCACGATGTAATGAACAGCCCCTTTTGGGTCACTCTGGAGCTGTATGACTCAGTTTGCTTCCAAGATTCAGTCACGATTGAGCCCAGGGCCCGCCAGACGGTGCAGCGCTGGTTCTCGGTC…
>HLequAsi1
ATGATCCAGCTGACAGCCACCCCAGCAAGTGCCCTCATGGATGAGCCGGTGCACATCCGAGTGACAGGCCTGCCCCCGTTGCAGACAGTGACCCTCATGGCATCTCTGAAGGATGAGAAGGGGAATCTGTACCAGTCCAAAGCCTTCTACAAGGCTAACCAGGCAGGCAAACTGGACCTGGAGCAGGATCCTGCACTTGGTGGTGACTATGTAGGGGTCCATCCGATGGGCCTCTTCTGGGCTATGAAGTCCGAGAGGCCTTTTGGTAGGCTGATTAAGCACGATGTAATGAACAGCCCCTTTTGGGTCACTCTGGAGCTGTATGACTCAGTTTGCTTCCAAGATTCAGTCACGATTGAGCCCAGGGCCCGCCAGACGGTGCAGCGATGGTTCTCGGTC…
>cerSim1
ATGATCCAGCTGACAGCCACCCCAGCAAGTGCCCTCATGGATGAGCCAGTGCACATCCGCGTGACAGGCCTGCCCCCGTTGCAGATAGTGACCCTCATGGCATCTCTGAAGGACGAGATGGGAAATGTGTACCGGTCCAAAGCCTTCTTTAAGGCTAACGAGGCCGGTGAGCTGGACCTGGAGCAGGATCCTGCATGTGGAGGTGACTACGTGGGGGTCCATCCGATGGGCCTCTTCTGGTCTATGAAGTCTGAGAGGCCTTTCTGTAGGCTGGTTAAGCGGGATGTAATGAACAGCCCCGTTTGGGTCACCCTGGACCTGTATGACTCAGTTTGCTTCCAAGGTTCAGTCACGCTTCAGCCCAGGGCCCGCCAGACGCTGCAGCGCTGGTTCTCGGTC…
>HLdicSum1
ATGATTCAGCTGACAGCCACCCCAGCAAGTGCCCTCATGGATGAGCCAGTGCACATCCGCGTGACAGGCCTGCCCCCGTTGCAGATAGTGACCCTCATGGCATCTCTGAAGGACGAGATGGGAAATGTGTACCGGTCCAAAGCCTTCTTTAAGGCTAACGAGGCCGGTGAGCTGGACCTGGAGCAGGATCCTGCATGTGGAGGTGACTACGTGGGGGTCCATCCGATGGGCCTCTTCTGGTCTATGAAGTCTGAGAGGCCTTTCTGTAGGCTGATTAAGCGGGATGTAATGAACAGCCCCTTTTGGGTCACCCTGGACCTGTATGACTCAGTTTGCTTCCAAGATTCAGTCACGCTTCAGCCCAGGGCCCGCCAGATGTTGCAGCGCTGGTTCTCGGTC…
>felCat8
ATGTTCCAGCTGACCGCCACCCCGGCAAGTGCCCTTGCCGATGAGCCAGTGCATATCCGAGTGACAGGCCTGCCCCCGTGGCAGATGGTGACCCTCACAGCATCCCTGAAGGATGAGAAGGGGTACGTGTACCAGTCTAAAGCCTTCTACAAGGCGAACGAGGTTGGTGAACTGGACCTAATGGAGGCTCCTTCAATTGGAGGCGACTATGTGGGGGTCCACCCGATGGGTCTCTTCTGGTCTCTGAAGCCCAAGAAGGTTTTCCGGAGGCTGACTAAGCAGGATGTGATGAACAGCCCCTTTTATGTCACTCTGAACCTATATGACTCAGTTCATGTGCAAGTTTCCACCACAGATCAGCCTAGGGCCAGCCAGACGGTAGAGCGCTGGTTCTCAGGC…
>panTig1
ATGTTCCAGCTGACCGCCACCCCAGCAAGTGCCCTTGCAGATGAGCCAGTGCATATCCGAGTGACAGGCCTGCCCCCGTTGCAGATAGTGACCCTCACGGCATCCCTGAAGGATGAGAGAGGGTATGTGTACCAGTCTAAAGCCTTCTACAAGGCGAACGAGGTTGGTGAACTGGACCTAATGGAGGCTCCTTCAATTGGAGGCGACTATGTGGGGGTCCACCCGATGGGTCTCTTCTGGTCTCTGAAGCCCGAGAAGGTTTTCCGGAGGCTGATTAAGCAGGATGTGATGAACAGCCCCTTTTATGTCACTCTGAACCTATATGACTCAGTTTATGTGCAAGTTTCCACCACAGATCAGCCTAGGGCCAGCCAGACGGTACAGCGCTGGTTCTCAGGC…
>HLpanPar1
ATGTTCCAGCTGACCGCCACCCCAGCAAGTGCCCTTGCAGATGAGCCAGTGCATATCCGAGTGACAGGCCTGCCCCCGTTGCAGATAGTGACCCTCACGGCATCCCTGAAGGATGAGAGAGGGTATGTGTACCAGTCTAAAGCCTTCTACAAGGCGAACGAGGTTGGTGAACTGGACCTAATGGAGGCTCCTTCAATTGGAGGCGACTATGTGGGGGTCCACCCGATGGGTCTCTTCTGGTCTCTGAAGCCCGAGAAGGTTTTCCGGAGGCTGATTAAGCAGGATGTGATGAACAGCCCCTTTTATGTCACTCTGAACCTATATGACTCAGTTTATTTGCAAGTTTCCACCACAGATCAGCCTAGGGCCAGCCAGACGGTACAGCGCTGGTTCTCAGGC…
>canFam3
ATGGTCCAGCTGACAGCCACCCCAGCAAGTGCCCTTGCAGATGAACCAGTGCACATTCGAGTGACGGGCCTGCGCCCGTTGCAGATGGTGACCCTAATGGCGTCTCTGAAGGATGAGAAGGGGAATGTGTTCTGGTCCAGAGCCTTCTATAAGGCCAACGAGGTTGGTGAGCTGGACCTAATGCAGACTCCTGCATTTGGAGGTGACTACGTGGGGGTTCACCCAATGGGCCTCTTCTGGTCTCTGAAGCCCAAGAAGGCTTTCCAGAGGCTGCTGAAGAAGGATGTGATGAACAGCCCCTTTTGGATCACTCTGAACCTATATGACTCCGTTTGTTTTGAAGATGTCATCACAGATCAGGTCATGGCCAGCCAGGTGGTACAGCGCTGGTTCTCAGGC…
>HLlycPic1
ATGGTCCAGCTGACAGCCACCCCAGCAAGTGCCCTTGCAGATGAACCAGTGCACATTCGAGTGACGGGCCTGCGCCCATTGCAGATGGTGACCCTAATGGCGTCTCTGAAGGATGAGAAGGGGAATGTGTTCTGGTCCAGAGCCTTCTATAAGGCCAACGAGGTTGGTAAGCTGGACCTAATGCAGACTCCTGCATTTGGAGGTGACTACGTGGGGGTTCACCCAATGGGCCTCTTCTGGTCTCTGAAGCCCAAGAAGGCTTTCCAGAGGCTGCTGAAGAAGGATGTGATGAACAGCCCCTTTTGGATCACTCTGAACCTATATGACTCCGTTTGTTTTGAAGATGTCATCACAGATCAGGTCATGGCCAGCCAGGTGGTACAGCGCTGGTTCTCAGGC…
>musFur1
ATGTTCCAGCTGACAGCCACCCCAGCAAGTGCCCTTGCAGATGAGCCGGTGCACATCCGAGTGACTGGCCTGCCCCCGTTGCAGCTGGTGACCCTAACAGCATCTCTGAAGGATGAGAAGGGGAACGTGTTCCGGTCCAAGGCCTTCTACAAGACGGACGAGGTTGGTGAGCTGGACCTAATGAAGGCTCCTGCATTTGGAGGCGACTACGTGGGGGTCCACCCAATGGGTCTCTTCTGGTCTCTGAAGTGTCAGAAGGCTTTCAGGAGGCTACTTAAGCAAGATGTGATGAACAGCCCCTTCTGGGTCACTCTGAACCTCTACGACACAGTTGGTCTCCAGGATTTCAGCACAGAAGAGCCCATAGCCAGCCAGGTGGTCCAGCGCTGGTTTTCGGCC…
>HLenhLut1
ATGTTCCAGCTGACAGCCACCCCAGCAAGTGCCCTTGCAGATGAGCCGGTGCATATCCGAGTGACTGGCCTGCCCCCGTTGCAGCTGGTGACCCTAACAGCATCTCTGAAGGATGAGAAGGGGAATGTGTTCCGGTCCAAAGCCTTCTACAAGGCAAATGAGGTTGGTGAGCTGGACCTAATGGAGGCTCCTGCATTTGGAGGCGACTACGTGGGGGTCCACCCGATGGGCCTCTTCTGGTCTCTGAAGTGTCAGAAGGCTTTCAGGAGGCTGTTTAAGCAAGATNNNNNNNNNAGCCCCTTTTTGGTCACTCTGAACCTCTATGACACAGTTAGTCTCCAAGATGTCAGCACAGAAGAGCCCATGGCCAGCCAGGTGGTCCAGCGCTGGTTTTCGGCC…
>HLailFul1
ATGTTCCAGCTGATGGTCACCCCAGCAAGTGCCCTTGCAGATGAGCCAGTGCATATCAGAGTGACAGGCCTGTCCCCGTTGCAGCTGGTGACCCTGACGGCGTCTCTGAAGGATGAGAAGGGGAATGTGTTCCGGTCCAAAGCCTTCTACAAGGCGAACGAGGTTGGTGAGCTGGACCTAAGGCAGGCTCCTGCACTTGGAGGCGACTACGTGGGGGTCCACCCAATGGGCCTCTTCTGGTCTCTGAAGCCCCAGAAGGCTTTCAGGAGGCTGCTTAAGCAAGATGTGATGAACAGCCCCTTTTGGGTCACTCTGAACCTCTATGACTCAGTTGGTTTCCAAGATTTCATCACAGATGAGCCCATGGCCAGCCAGGTGGTTCAGCGCTGGTTTTCAGCC…
>ailMel1
ATGTTCCAGCTGACAGCCACCCCAGCAAGCGCCCTTGCAGATGAGCCCGTGCACATCCGAGTGTCAGGCCTGTCCCCGTTGCAGTTGGTGACCCTAATGGCATCTCTGAAGGATGAGAAGGGGAATGTGTACCGGTCCAAAGCCTTCTACAAGGCGAACGAGGTTGGTGAGCTGGACCTCACGCAGGCTCCTGCGTTTGGAGGCGACTACGTGGGGGTCCACCCCATGGGCCTCTTCTGGTCTCTGAAGCCCCAGAAGGCTTTCGGGAGGCTGCTTAAGAGCGATGTGATGAACAGCCCCTTCTGGGTTACTCTGAACCTATATGACTCAGTTTGTATGCAAGATTTCATCACAGACGAGCCCATGGCCAGCCAGGTGGTCCAGCGCTGGTTCTCAGCC…
>ursMar1
ATGTTCCAGCTGACAGCCACCCCAGCAAGCGCCCTTGCAGATGAGCCCGTGCACATCCGAGTGACAGGCCTGTCCCCGTTGCAGTTGGTGACCCTAATGGCATCTCTGAAGGATGAGAAGGGGAATGTGTACCGGTCCAAAGCCTTCTACAAGGCGAACGAGGTTGGTGAGCTGGACCTCACGCAGGCTCCTGCGTTTGGAGGCGACTACGTGGGGGTCCACCCCATGGGCCTCTTCTGGTCTCTGAAGCCCCAGAAGGCTTTCGGGAGGCTGCTTAAGCGAGATNNNNNNNNNAGCCCCTTCTGGGTCACTCTGAACCTATATGACTCAGTTTGTATGCAAGATTTCATCACAGATGAGCCCATGGCCAGCCAGGTGGTCCAGCGCTGGTTCTCAGCC…
>odoRosDiv1
ATGTTCCAGCTGACAGCCACCCCAGCAAGTGCCCTTGCAGATGAGCCAGTGCATATCCAAGTGACAGGCCTGTCCCCGTTGCAGTTGGTGACCCTAACGGCGTCTCTGAAGGATGAGAAGGGGAATGTGTACCAGTCCAAAGCCTTCTACAAGGCGAACGAGGTTGGTGAGCTGGACCTAATGCAGGCTCCTGCATGTGGAGGCGACTACGTGGGGGTCCACCCGATGGGCCTCTTCTGGTCTCTGAAGCCCCAGAAGGGTTTCAGGAGGCTGCTTAAGAAGGATGTGATGAACAGCCCCTTTTGGGTCACTCTGAACCTATATGACTCAGTTTGTTTCCAAGATTTGATCATAGGTGAGCCCATGGCCAGCCAGGTGGTCCAGCGCTGGTTCTCAGCC…
>lepWed1
ATGTTCCAGCTGACAGCCACCCCAGCAAGTGCCCTCGCAGATGAGTCAGTGCACATCCAAGTGACAGGCCTGTCCCCGATGCAGTTGGTGACCCTAACGGCGTCTCTGAAGGATGAGAAGGGGAATGTGTTCCAGTCCAAAGCCTTCTACAAGGCGAACGAGGTTGGTGAGCTGGACCTAATGCAGGCTCCTGCATGTGGAGGCGACTACGTGGGGGTCCACCCGATGGGCCTCTTCTGGTCTCTGAAGTCCCAGAAGGGTTTCAGGAGGCTGCTTAAGAAGGATGTGATGAACAGCCCCTTTTGGGTCACTCTGAACCTGTATGACTCAGTTTGTTTCCAAGATTCCATCATAGGTGAGCCCATGGCCAGCCAGGTGGTCCAGCGCTGGTTCTCAGCC…
>neoSch1
ATGTTCCAGCTGACAGCCACCCCAGCAAGCGCCCTCGCAGATGAGTCAGTGCACATCCAAGTGACAGGCCTGTCCCCGATGCAGTTGGTGACCCTAACGGCGTCTCTGAAGGATGAGAAGGGGAATGTGTTCCAGTCCAAAGCCTTCTACAAGGCGAACGAGGTTGGTGAGCTGGACCTAATGCAGGCTCCTGCATGTGGAGGCGACTACGTGGGGGTCCACCCGATGGGCCTCTTCTGGTCTCTGAAGCCCCAGAAGGGTTTCAGGAGGCTGCTTAAGAAGGATGTGATGAACAGCCCCTTTTGGGTCACTCTGAACCTGTATGACTCAGTTTGTTTCCAAGATTCCATCATAGGTGAGCCCATGGCCAGCCAGGTGGTCCAGCGCTGGTTCTCAGCC…
>manPen1
ATGTACCAGCTGACAGCCATCCCCGCAAGTGCCCTTGTAGATGAGCCAGTTCACATCCGAGCAGCAGGCCTGCCCCCACTGGAGATGGTGACGCTCAAGGCATCGCTAAAGGATGAGAAAGGGAATCTGTTCCGGTCCAAAGCCTACTATAGGGCTAACGAGGCGGGGGAGCTGGACCTGCAGCAGAGCCCTTCACTTGGGGGCGACTATGTGGGCGTCCACCCGATGGGCCTCTTCTGGTCTCTGAAGCCTGAGAAGTCTTTCAAGAGGCTGTTAAAGCAGGATGTGATGAACAGCCCCTTTTGGGTCACTCTGGACCTCTGTGACTCAGTTAGTCTGGATGAGTCGACCATGAGCCAGCCCAGGGCCAGCCAGAAGGTGCAGCGATGGTTCTCCGTC…
>HLmanJav1
ATGTACCAGCTGACAGCCGTCCCCGCAAGTGCCCTTGTAGATGAGCCAGTTCACATCCGAGCAGCAGGCTTGCCCCCACTGGAGATGGTGATGCTCAAGGCATCACTAAAGGATGAGAAAGGGAATCTGTTCCAGTCCAAAGCCTACTATAGGGCTAACGAGGCCGGGGAGCTGGACCTGCAGCAGAGCCCTTCACTTGGGGGCGACTATGTGGGCGTCCACCCGATGGGCCTCTTCTGGTCTCTGAAGCCTGAGAAGTCTTTCAAGAGGCTGTTAAAGCAGGATGTGATGAACAGCCCCTTTTGGGTCACTCTGGACCTCTGTGACTCAGTTAGTTTGGATGAGTCGGCCATGAGCCAGCCCAGGGCCAGCCAGAAGGTGCAGCGATGGTTCTCTGTC…
>pteAle1
ATGTTCCAGCTGACAGCCACGCCAGCAAGTGCCCTTGCGGATGAGCCAGTACACATCCGAGCGACAGGCCTGGCCCCGTTGCAGATGGTGACCCTTACAGCATCTCTGAAGGATGAAACGGGGAAGCTATTCCGCTCTAAAGCCTTCTACAGGGCTAACGAGGCTGGCGAGCTGGACCTGAAGCAGGCGCCTTCATTCGGAGGCGACTACGTGGGGGTCCATCCCATGGGCCTCTTCTGGTCTTTGAAGCCCGAGAGGCCTTTTGGAAGGCTGCTTAAGAGGGATGTGATGAGCAGCCCTTTTTTGGTCACTCTGAACCTGTACAACTCAGTCTGCTTCCAATATTCAGCTACGGTTGAGCCCGGGGCCAGCCAGGTGGTGCAGCGTTGGTTCTTCAGC…
>HLpteVam2
ATGTTCCAGCTGACAGCCACGCCAGCAAGTGCCCTTGCGGATGAGCCAGTACACATCCGAGCGACAGGCCTGGCCCCGTTGCAGATGGTGACCCTTACAGCATCTCTGAAGGATGAAACGGGGAAGCTATTCCGCTCTAAAGCCTTCTACAGGGCTAACGAGGCTGGCGAGCTGGACCTGAAGCAGGCGCCTTCATTCGGAGGCGACTACGTGGGGGTCCATCCCATGGGCCCCTTCTGGTCTTTGAAGCCCGAGAGGCCTTTTGGAAGGCTGCTTAAGAGGGATGTGATGAGCAGCCCTTTTTTGGTCACTCTGAACCTGTACAACTCAGTCTGCTTCCAATATTCAGCTACGGTTGAGCCCGGGGCCAGCCAGGTGGTGCAGCGTTGGTTCTTCAGC…
>rouAeg1
ATGCTCCAGCTGACAGCCACACCAGCAAGTGCCCTTGCGGATGAGCCAATACATATCCGAGCGACAGGCCTGGCCCCGTTGCAGATGGTGACCCTTACTGCATCTCTGAAGGATGAAACAGGGAAGCTGTTCCGCTCTAAAGCCTTCTACAGGGCTAACGAGAATGGTGAGCTGGACCTGAAGCAGGCACCTTCGTTTGGAGGCGACTACGTGGGGGTCCATCCCATGGGCCTCTTCTGGTCTCTGAAGCCCGAGAGACCTTTTGGAAGGCTGCTTAAGAGGGATGTGATGAACAGCCCTTTTTTGGTCACTCTGAACCTGTACGACTCAGTTTGCTTCCAATATTCAGCTACAGTTGAGCCCAGGGCCAGCCAGGTGGTGCAGCGTTGGTTCCTCAGC…
>HLrhiSin1
ATGTTGCAGCTGACAGCTACCCCTGCAAGTGCCCTTGCAGATGAACCAGTGCACATCCGAGTGACGGGCCTGCCCCCGTTGCAGATGGTGACCCTTACGGCATCTCTGAAGGATGAGAAGGGAAAACTGTTCCGTTCCAAAGCCTTCTATAGGTCTAATGAAGCTGGTGAGTTGGACCTGAAGCAGGCTCCTTCATTTGGAGGTGACTACGTGGGCGTCCATCCGATGGGCCTCTTTTGGTCTCTGAAGCCTGAAAGGCCTTTTGGGAGGCTGCTTAAGAGAGATGTGATGAACAGCCCCTTTTTGGTCACTCTGGACCTATACGACTCAGTTGGCTTCCAAGATTCAGCCACAGTTGAGCCCAGGGTCAGCCAGGTGGTGCAGCGCTGGTTTTCCGAC…
>HLhipArm1
ATGTTCCAGCTGACAGCTACCCCCGCAAGTGCCCTTGCAGATGAGCCAGTGCACATCCGAGCGACAGGCCTGCCCCCGTTGCAGTTGGTGACCCTTACAGCATCTCTGAAGGATGAGAAGGGAAAACTGTACCGGTCCAAAGCTTTCTATAGGTCTAACGAAGCTGGTGAGCTGGACCTGCAGCAGGCTCCTTCATTTGGAGGCGACTACGTGGGGGTCCATCCGATGGGCCTCTTTTGGTCTCTGAAGCCTGAGACGGTTTTTGGGAGGCTGCTGAAGAGGGATGTGATGAACAGCCCCTTTTTGGTCACTCTGGACCTATACGACTCAGTTTGCTTCTACGACTCAGCCTTGGTTAAGCCCAGGGTCAGCCAGGTGGTGCAGCGCTGGTACTCCTGC…
>eptFus1
ATGTTCCAGCTGACAGCCACCCCAGCCAGTGGCCTTTCGGATGAGCCCGTGCACATCCGAGCGACAGGCCTGCCTCCGTTGCAGCTGGTGACCCTCACGGCATCTCTGAAGGATGAGAAGGGAAACCTCTACCAGTCCAAAGCCTTCTACAGGGCTGACGAGGCTGGGGAGCTGGACCTGAAGCAGGCTCCTTCAGTGGGAGGCGACTACGTGGGGGTCCATCCCATGGGCCTCTTCTGGTCTCTGAAGCCTGAGAGGCCTTTTGGGAGGCTGCTGAAGAGGGATNNNNNNNNNAGCCCCTTTTTGGTCACTCTGGACTTATACGACTCAGTTTGCTCCCAAGATCCAGCCCCGGCTCAGCCCCGGGCCAGCCAGGTGGTGCAGCGCTGGTTCTGTCGC…
>myoDav1
ATGTTCCAGCTGACAGCCACCCCAGCCAGTGCGCTTTCTGATGAGCCCGTGCACATCCGAGCCACAGGCCTGCCTCCGTTGCAGCTGGTGACCCTCGCGGCATCTCTGAGGGATGAGAAGGGACACCTGTACCGGTCCAAAGCCTTCTACAGGGCTGACGAGGCCGGTGAGCTGGACCTGAAGCAGGCTCCTGCAGTTGGAGGCGACTATGTGGGGGTCCATCCCATGGGCCTCTTCTGGTCTATGAAGCCTGACAGGCCTTTCGGGAGGCTGCTTAAGAGGGATNNNNNNNNNAGCCCCTTTGTGGTCACTCTGGACTTATACGACTCAGTTTGCTCCCACGATTCAGCCACGGCTCAGCCCCGGGCCAGCCAGGTGGTGCAGCGCTGGTTCCACAGC…
>myoBra1
ATGTTCCAGCTGACAGCCACCCCAGCCAGTGCGCTTTCTGACGAGCCTGTGCACATCCGAGCAACAGGCCTGCCTCCGTTGCAGCTGGTGACCCTCGCGGCATCTCTGAAGGATGAGAAGGGACACCTGTACCGGTCCAAAGCCTTCTACAGGGCTGACGAGGCTGGTGAGCTGGACCTGAAGCAGGCTCCTGCAGTTGGAGGCGACTATGTGGGGGTCCATCCCATGGGCCTCTTCTGGTCTATGAAGCCTGACAGGCCTTTTGGGAGGCTGCTTAAGAGGGATNNNNNNNNNAGCCCCTTTTTGGTCACTCTGGACTTATACGACTCAGTTTGCTCCCACGATTCAGCCACGGCTCAGCCCCGGGCCAGCCAGGTGGTACAGCGCTGGTTCCTCAGC…
>myoLuc2
ATGTTCCAGCTGACAGCCACCCCAGCCAGTGCCCTTTCTGACCAGCCCGTGCACATCCGAGCGACAGGCCTGCCTCCGTTGCAGCTGGTGACCCTCGCGGCATCTCTGAAGGATGAGAAGGGACACCTGTACCGGTCCAAAGCCTTCTACAGGGCTGACGAGGCCGGTGAGCTGGACCTGAAGCAGGCTCCTGCAGTTGGAGGCGACTATGTGGGGGTCCATCCCATGGGCCTCTTCTGGTCTATGAAGCCTGACAGGCCTTTTGGGAGGCTGCTTAAGAGGGATNNNNNNNNNAGCCCCTTTTTGGTCACTCTGGACTTATACGACTCAGTTTGCTCCCACGATTCAGCCACGGCTCAGCCCCGGGCCAGCCAGGTGGTGCAGCGCTGGTTCCGCAGC…
>HLminNat1
ATGTTCCAGCTGACAGCCACCCCAGCAAGTGCCCTTTCTGATGAGCCCGTGCACATCCGAGCGACAGGCCTGCCTCCGCTGCAGCTGGTGACCCTCACAGCATCCCTGAAGGACGAGAGGGGCAATGTGTTCCAGTCCAAAGCCTTCTTCAGGGCCAACGAGGCTGGTGAGCTGGACCTGAGGCAGGCCCCTTCCTGCGGAGGCGACTACGTGGGGGTCCATCCCATGGGCCTCTTCTGGTCTCTGAAGCCGGAGAAGCCTTTCCGGAGGCTGCTGAAGAGGGATGTGATGAACAGCCCCTTTTTGGTGACTCTGGACCTGTACGACTCGGTGTGCTTCCAAGACCCGGCCGAGCTCCAGCCCAGGGCCAGCCTGGTGGTGCAGCGCTGGTTCAGCCAC…
>HLdesRot1
ATGCCCCAGCTGACAGCCACCCCAGCAAGTGCCCTTGCCGATGAGCCCGTGCACATCCGAGCGACTGGCCTGCCTCCGATGCAGCTGGTGACCCTCACAGCGTCTCTGAAGGATGAGAAGGGAAATCTGTTCCGGTCCAAAGCCTTCTACAGGGCTAATGAGGCTGGTGAGCTGGACCTGAAGCAGGCTCCTTCCTTAGGAGGCGACTATGTAGGGGTCCATCCGATGGGCCTCTTTTGGTCTCTGAAGCCTGAGAAGCCTTTCAAGAGGCTGCTTAAGAGGGATGTGATGAACAGCCCCTTTTCTGTCACTCTGGACATATACAACTCGGTTTGCCTCCTACAGTCAGCCATGGTTCAGTCTGACGCCAGTCAGGTGGTGCAGCGCTGGTTCCGACGC…
>eriEur2
ATGTTGCAGTTGACAGTCACCCCAGCAAGTGCCTTGGTAGATGAGCCAGTGCACATCCAAGTGACGGGCCTGCTTCCATCCCAGATGGTGACCTTCAAGTTGTCTGTGAAGGATGATAAGGGGAATCTGTTTCATTCAAGAGCCTTCTACAAGGCTGATGAGACTGGTAAGGTGGATCTACAACGACATCCTTCACTGGGAGGTGATTATGTGGGGCTTCATCCCATGGGTCTCTTCTGGTCTCTCAAGCCTGAAAAGATGTTTGGAAGACTGCTGAAGCGTGATNNNNNNNNNAGGCCATGGGAGGCCACCGTGGACTTATATGACTCAGTTAACTACACAGAGTCCACTCTACATCCGATGGAGATGAGCCAAACGGTGCAACGTTGGTTCATAGCC…
>sorAra2
ATGTTCCATCTGAGAGCCACCCCAGAAAGTGCCCTTGTGGATGTGCCTGTGCACATTCGGGCAACCGGTCTGCCTCCATCAGAGGTGGTGACCCTCGTAGCAACTCTAAAGGATGAGAAAGGGTTGCCATTCCGGTCCAAAGCCTTCTACAGGGCAGATGAATATGGCGAGTTGGACCTCACACGGGTTCCAGCTCTTGGAGGTGACTACGTGGGAGTCCACCCAATGGGCCTCTTCTGGTCGCTGAAGCCTGAGAAGGTTTTTCGGAGGCTGATAAAGAAGGATGTGATGAACACCCCCTTTGAGGTCACTCTGGAACTTTATGAGTCANNNNNNNNNNNNNNNNNNNNNNNNNNNCAGNNNNNNNNNNNNNNNACAGTGAAGCGCTGGTACTCAGTC…
>conCri1
ATGTCGCGGCTGACAGTCACCCCCGTCAGCGCCCTCACTGATGAACCGGTGCACATCCGAGCGACAGGCCTGCCCCCATCAGTGTTGGTGACCCTAAAGGCATCTCTGACGGATGAGAAGGGGAATCTCTTTCACAGCAGGGCCTTTTACAGGACTAATGAGGCCGGTGACCTGGACCTGAAACGAGACGCGGCGCTTGGAGGCGATTATGTGGGGGTTGAACCGATGGGCCTCTTCTGGTCTCTAAAGCCTGAGAAAGCTTTCAGGAGACTGCTGAAGCGGGATGTGATGAACAGTCCCTTCAGGGTCACTCTGGACCTCTATGACTCATTTGTCCTCCAAGAGCCGGCCACCGAGATGCCTAAGGCCAGCCAGACAGTGCAGCGCTGGTTCACAGCC…
>loxAfr3
ATGTTCCAGCTGACAGCCACCCCAGCAAGTGCCCTTGCAGATGAGCCGGTACACATTCGAGTGACAGGCCTTCCCCCATTCCAGATGGTGACTTTCAAGGCATCTCTGAAGGATGAGAAGGGGAACTTGTTCCATTCAAAAGCCTTCTACAGAGCGAATGAGACTGGCAAGGTGGACCTGGAACAGGACCCTGCATTTGGAGGCGACTATGTGGGGGTTCACCCAATGGGCCTCTTCTGGTCTCTAAAGCCTGAGAGGGCTTTCCAGAGGCTGCTCAAGCAGGATGTGATGGCCAGCCCCTTTTTGGTCACTCTGGATCTATATGACTCTGTGTGCTTCCAAGATTTAGCCACAGCTCAGCCCACAGCCAGCCAGACTCTGCAGCGCTGGTTCTCGGGC…
>triMan1
ATGTTCCAGCTGACAGTCACCCCAGCAACTGCCTTTGCAGACGAGCCGGTGCACATCCGAATGACAGGCCTGCCCCCATCCCAGATGGTGACTTTCAAGGTATCTCTGAAGGATGTGAAGGGGAACTTGTTCCGGTCAAAAGCCTTTTACAGGGCAAACGAGACTGGCGAAGTAGACCAGGAACAGGACCGTGCATTTGGAGGTGACTACGTGGGGGTCCATCCAATGGGTCTCTTCTGGTCTCTGAAGCCTGAGAGGGCTTTCCGAAGGCTGCTCAAGCAGGATATGATGAACATCCCCTTTTGGGTCACTCTGGATCTGTATGACTCCGTTTGCTTCCAAGACTTAGCCACAGCTCAGCCGAGGGCCAGCCAGGCTCTGCAGCGCTCGTTCTCTGGC…
>HLproCap2
ATGTTCCAGCTGACAGCCACACCAGCAAATGCCCTTGCTGATGAGCCGGTGCACATCCAAGTGACAGGCCTGTCCCCATCCCAGATGGTGACTTTCAAGGCATCTCTGAAAGATGAGAAGGGGAACTTGTTCCATTCAAAAGCCTTCTACAGGGCAAACGAGACCGGCAAGCTGGATCTGGAGAAGGACCCTGCAGTTGGAGGTGACTACGTAGGAGTCCATCCGATGGGCCTCTTCTGGTCTCTGAAGCCTGAGAAGGCTTTCCGGAGGCTGCTCAAGCAAGACGTGATGAACAGCCCCTTCTGGGTCACTTTGGATCTGTATGACTCTGTCTGCTTCCAAGATTCAGCCACAGCTCATCTCAAGGCCAGTAAGACTCTGCAGCGCTGGTTCTCGGGC…
>chrAsi1
ATGTCCCAGCTGATAGTCACACCAGCAAGGGCGCTTGCAGATGAACCAGTGCATATCCGCATAACAGGCTTGCTTCCATCTCAGATGGTGATTTTAAGGGCGACTCTGAAGGATGATAAGGGAAACCTGTTCCAGTCATCAGCCTTCTACAAGGCTAATAAGGCTGGTGAGGTGGACCTGGAACAGGACCCTGCATTTGGAGGTGACTATGTGGGGGTCCATCCCATGGGTCTCTTCTGGTCCCTGAAGCCTGAGAAGATATTCCGGAGGCTGATGAAGCAGGATGTGATGAACAGCCCCTTTTTTGTCACTCTGGATCTATGTGACNNNNNNNNNTTCNNNNNNNNNNNNACGGCTCAGCCCATAGCCAGTCAGACTCTGCAACGATGGTTCTCAGTC…
>echTel2
NNNNNNCAGCTGACAGTCACCCCAGTAAGTGGTCTTGCAGACCAGCCTGTGCACATTCGTGTGACGGGCCTGCATCCAACCCAACTGGTGATGTTCAAGGCATCTCTGAAGGATGAGAGGGGGAACCTCTTCCAGTCGAGAGCCGTCTACAGGGCGAACAGTGCTGGTGAGGTGGACCTGGAACAGGACCCTTCCCTTGGAGGGGATTATGCGGGAGTGCACCCAATGGGCCTCTTCTGGTCTTTGAAGCCTGAGAAAACTTTCCTGAGGCTGATCAAGCGGGATGTGATGAATAGACCCTTTCAGGTTACTCTGGGTTTATATGACTCAGCCAGCTTTNNNNNNNNNNNNNNNNNNCAGCCCAGGGCCAGCCAGATTGTTGAGCGCTGGTTCTCCTGC…
>eleEdw1
ATGTGTCAGCTGACAGCCACCCCAGCAAGCGCTCTTGCAGATGAGCCAGTACACATCTACGCGACAGGGCTGCCCCCGTCTCAGATGGTGACTTTGAAGGCATCTCTGCAGGATGAGAAGGGAAACTTGTTCCAGGCGAGAGCCTTCTACAGGGCTAATGAGGCTGGTAAAGTGGACCTGGAGCAGGAGCCTGCATTGGGAGGTGACTACGTGGGGGTCCATCCAATGGGCCTCTTCTGGTCTCTGAAGCCCAAGAGACCTTTCCGGAGGCTCCTCAAGAGGGATGTGATGAACAGCCCCTTTTGGATCACCCTGGAACTCTATGACTCAGTTTGTTTCCAAGATTCAGATGCAGCTCCACCCAGGGCCAGACAGACGGTGCAGCGCTGGTACTCCAGG…
>dasNov3
ATGCTCCAGCTGACAGCCACCCCAGCAAGTGCGCTTGCAGATGAACCCGTGCACATCCGAGTGACAGGCCTGTCGCCTTCCCAGGTGGTAACCCTCAAGGCATCCCTGAAGGATGAGAAGGGGAATCTGTTCCTGTCCAAAGCCTTCTACAGGGCTAATGAGGCTGGCCAGGTGGACCTGGAGCAAGACCCTGCACTTGGAGGCGACTATGTGGGGGTCCACCCCATGGGCCTCTTCTGGTCCCTGAAGCCTGTGAAGGCTTTCCAGAGATTGCTCAAGCAGGATGTGATGAACAGCCCCTTTAGGGTCACTCTGGACCTGTATGACTCCGTGTGCTTCCAAGATCCAACTGAGGATCAGCCCAGGGTGAGCCAGACCGTGCAGCGCTGGTTCTCCACC…
>HLchoHof2
ATGCTCCAGCTGACAGCCACCCCAGCAAGTGCCCTTGCAGACGAGCCAGTTCACATCCGAGTGACTGGCCTGCCCCCTTCCCAGATGGTGACCCTCACGGCGTTCCTGAAGGATGAGAAGGGGAATCTGTTCCAGTCCAGAGCCTTCTACAGGGCCAATGAGGCTGGCNNNGTGGATGTGGAGCAGGACCCTGCATTTGGAGGCAACTATGTGGGGGTACACCCCATGGGCCTCTTCTGGTCCCTGAAGCCTGAGAGGGCTTTCCAGAGATTGCTAAAAAAGGATGTGATGAACAGCCCCTTTTGGGTCACTCTGGACCTGTATGACTCAGTGTGCTTGGAAGATTCAGCCACGGTTCAGCCCCGAGTCAGCCAGACTGTGCAGCGCTGGTTCTCCGCA…
>monDom5
ATGGTCCAGCTAATTGTCACCCCAGAAACAGCTCTTGCTGATGAGCCAATATGCATCAGAGCAACTGGACTTAACCCTTTTCAGGTTGTAACCTTCACGGCATCACTGACAGATGAAAAGGGGAAGCTCTTCCAATCTCGAGCTTTCTATAAGGCCAATGAAGCTGGCAATGTGGATCTAGATCAAGCAGCTGCTCTTGGGGGTGACTATGTGGGTGTCCATCCCATGGGTCTCTTCTGGTCCTTGAAGCCTGTGAATCCATTTAGGCGACTACTGAAGCAAGATGTAATGAACAGCCCCTTTTACATACAGCTTGACATCTTTGACTCACTTNNNNNNNNNNNNNNNNNNNNNATTCACCCAAAGGCTAGCCAGATGATAGAACGTTGGTTCTCAGGC…
>sarHar1
NNNNNNNNNNNNNNNNNNNNNNNNNNNNNNNNNNNNNNNNNNNNNNNNNNNNNNNNNNNNNNNNNNNNNNNNNNNNNNNNNNNNNNNNNNNNNNNNNNNNNNNNNNNNNNNNNNNNNNNNNNNNNNNNNNNNNNNNNNNNNNNNNNNNNNNNNNNNNNNNNNNNNNNNNNNNNNNNNNNNNNNNNNNNNNNNNNNNNNNNNNNNNNNNNNNNNNNNNNNNNNNNNNNNNNNNNNNNNNNNNNNNNNNNNNNNNNNNNNNNNNNNNNNNNNNNNNNNNNNNNNNNNNNNNNNNNNNNNNNNNNNNNNNNNNNNNNNNNNNNNNNNNNNNNNNNNNNNNNNNNNNNNNNNNNNNNNNNNNNNNNNNNNNNNNNNNNNNNNNNNNNNNNNNNNNNNNNNNNN…
>HLornAna3
ATGTTGCAGTTAACAGTCACCNNNNNNNNNGCCCTGGTGGATGAGCCATTGCAGATCCAGGTTACAGGCCTTCAGCCCTCTCAGTTGGTGACCTTCCATGCAACCCTGATCGATGAGAAGGGGCAACCCTTTCGGTCTAGAGCCTTCTACCAGGCTGACGCGGCCGGTGAGGTGGACCTGGAGAAAGCCTCTGCTCTTGGCGGTGATTATGTGGGTGTCCATCCCATGGGCCTCTTCTGGACCCTGAAGCCCAAAAAAACCTTTTCCAGGCTGATGAAGCAGGATGTGATAAACACTCCTTACCATGTGAAGCTGGAGGTGTATAATNNNGTTNNNNNNNNNNNNNNNNNNNNNGATCAGCCCTTGATCAGCACGACTGTGGAACGGTGGTATGCAGGT…
>allMis1
ATGGCCAAGCTCACAGTCACCCCAAGGACATCCCTTGTTGATGAACCAGTGAAAATCCATGTCTCTGGCTTGGCTCCCTCCGAGCTGGTGACCCTCCAGGCCTCTTTGACAGATGATAAGGGGGTGCTCTTCCAGTCCAGAGCTTTCTACAGGTCTGATGAGGCTGGCGAGGTCGACCTGGAACACACAGCTGCCCTGGGAGGAGATTATGCTGGCGTGCGCCCCATGGGTCTCTTCCAGTTCTTGAAACCGGAAAAGATGTTTCATAGGTTGATGAAAAGAGATGTGATGCAGAGTCCATTCCACGTGCGCCTGGATTTGTTCAGCTCATTCNNNNNNNNNNNNNNNNNNNNNGATCAACCTGTGACAAGCCGGACTGTGGAAAGATGGTATGTGGCA…
>pelSin1
ATGGTCAGGCTCACAGTCACCCCGAAGGTATCTCTTGCTGATGAGCCGCTGAAAATCCAGGTCTCTGGCTTGCCCCCCTCCCAGCTGGTGACTCTCCAAGCCTCTTTGACGGATGAGAAAGGGGTGTTCTTCTACTCCCGAGCCCTCTACTGGTCAGACAAGGCAGGCGAGGTGGACCTGGAGCGGGCTGCTGCCACAGGAGGGGACTATGCTGGTGTACAGCCCATGGGTCTGTTCCACGTTCTGAAGCCGGAAAAGCCGTTCTATAGGCTGATGAAGCGGGACGTGATGCAGAGTCCCTTCCAGATCCGCCTGGACTTGTTCGACTCCAATNNNNNNNNNNNNNNNNNNNNNGATCAGCCTGTGGCCAGCCAGACTGTGGACAGATGGTACGTGGCA…
